# Supplementary material for: Damages caused by hurricane Irma in the human-degraded mangroves of Saint Martin (Caribbean)
Source: Sci Rep. 2019 Dec 12;9:18971. doi: 10.1038/s41598-019-55393-3 (PMC6908650; doi:10.1038/s41598-019-55393-3)
Supplement: Supplementary file 2 — Dataset 1 [file 41598_2019_55393_MOESM2_ESM.xlsx]

## Sheet: Feuil1
Pond Name	Pond Id	Lat	Lon	NDVI-7yr	NDVI-5yr	NDVI-7m	NDVI+4d	NDVI+2m	NDVI+5m	NDVI+1 y	Dist to edge	Dist to coast
Aeroport	#6	18.0977	-63.0475	0.485714	0.321617	0.575663		0.516499	0.357051	0.618425	1057.44	1.41421
Aeroport	#6	18.0977	-63.0474	0.54902	0.444604	0.642127		0.428003	0.387298	0.682838	1058.96	1.58114
Aeroport	#6	18.0977	-63.0474	0.513043	0.51342	0.68		0.358086	0.452646	0.726475	1060.49	1
Aeroport	#6	18.0977	-63.0474	0.45283	0.505183	0.688716		0.367457	0.535551	0.728417	1062.02	0.5
Aeroport	#6	18.0977	-63.0475	0.454545	0.32539	0.554896		0.56674	0.351724	0.575135	1056.15	0
Aeroport	#6	18.0977	-63.0474	0.585366	0.435967	0.605333		0.472013	0.347792	0.615129	1057.67	1.80278
Aeroport	#6	18.0977	-63.0474	0.612245	0.518135	0.656609		0.373656	0.375097	0.663212	1059.2	2.69258
Aeroport	#6	18.0977	-63.0474	0.551402	0.536474	0.684615		0.342611	0.451601	0.679108	1060.73	1.58114
Aeroport	#6	18.0978	-63.0474	0.52381	0.4	0.562977		0.497738	0.329288	0.545975	1056.38	1.41421
Aeroport	#6	18.0978	-63.0474	0.595238	0.490991	0.628594		0.389049	0.316494	0.59215	1057.91	3.16228
Aeroport	#6	18.0978	-63.0474	0.6	0.542735	0.675832		0.335711	0.353322	0.625152	1059.45	2.23607
Aeroport	#6	18.0978	-63.0474	0.555556	0.546592	0.693498		0.353005	0.441774	0.612883	1060.98	0.5
Aeroport	#6	18.0978	-63.0474	0.471698	0.366412	0.489598		0.474231	0.303686	0.489284	1055.1	0.5
Aeroport	#6	18.0978	-63.0474	0.522388	0.465753	0.570934		0.367218	0.276074	0.542232	1056.63	2.06155
Aeroport	#6	18.0978	-63.0474	0.590361	0.541361	0.649308		0.326046	0.286713	0.579052	1058.16	3.04138
Aeroport	#6	18.0978	-63.0474	0.574468	0.556667	0.68252		0.340653	0.339201	0.562271	1059.7	1.11803
Aeroport	#6	18.0978	-63.0474	0.492063	0.468716	0.462518		0.285278	0.239344	0.508134	1055.34	1.5
Aeroport	#6	18.0978	-63.0474	0.605263	0.541387	0.567944		0.283934	0.262032	0.551484	1056.88	2.54951
Aeroport	#6	18.0978	-63.0474	0.608696	0.55095	0.626113		0.328178	0.312281	0.539014	1058.42	2.5
Aeroport	#6	18.0978	-63.0474	0.574468	0.532385	0.649939		0.351431	0.342773	0.501052	1059.96	1.5
Aeroport	#6	18.0978	-63.0473	0.550562	0.512367	0.65889		0.351908	0.339841	0.449972	1061.5	1.5
Aeroport	#6	18.0978	-63.0473	0.553191	0.497995	0.660349		0.354362	0.328996	0.42116	1063.04	1.5
Aeroport	#6	18.0978	-63.0473	0.521739	0.496575	0.661069		0.347514	0.329446	0.443396	1064.58	1.41421
Aeroport	#6	18.0978	-63.0473	0.536585	0.496206	0.663305		0.324187	0.384206	0.476845	1066.13	0
Aeroport	#6	18.0978	-63.0474	0.542169	0.475862	0.316017		0.192108	0.201514	0.473293	1054.06	0.5
Aeroport	#6	18.0978	-63.0474	0.590361	0.519164	0.398714		0.217556	0.239437	0.540396	1055.6	0.707107
Aeroport	#6	18.0978	-63.0474	0.573333	0.503584	0.471299		0.294227	0.31744	0.569311	1057.14	0.5
Aeroport	#6	18.0978	-63.0474	0.611111	0.472546	0.524851		0.369926	0.379757	0.568839	1058.68	0.5
Aeroport	#6	18.0978	-63.0473	0.616438	0.462905	0.567708		0.392283	0.377587	0.520172	1060.22	0.5
Aeroport	#6	18.0978	-63.0473	0.581395	0.47849	0.597403		0.376578	0.337	0.450502	1061.77	1.11803
Aeroport	#6	18.0978	-63.0473	0.590909	0.513514	0.635739		0.353756	0.301987	0.41844	1063.31	2.06155
Aeroport	#6	18.0978	-63.0473	0.586957	0.542815	0.649852		0.328995	0.311457	0.425249	1064.86	1.58114
Aeroport	#6	18.0978	-63.0473	0.577778	0.541699	0.658584		0.307042	0.41688	0.417168	1066.41	1
Aeroport	#6	18.0978	-63.0472	0.518072	0.508397	0.662133		0.306358	0.574046	0.377093	1067.96	1
Aeroport	#6	18.0978	-63.0472	0.441176	0.452033	0.666667		0.352632	0.682145	0.33796	1069.51	0
Aeroport	#6	18.0978	-63.0473	0.555556	0.450051	0.574209		0.380088	0.33257	0.451163	1062.05	0.5
Aeroport	#6	18.0978	-63.0473	0.584416	0.524412	0.618147		0.345778	0.297065	0.397952	1063.59	1
Aeroport	#6	18.0978	-63.0473	0.55	0.550373	0.633508		0.317272	0.327354	0.35291	1065.14	1.5
Aeroport	#6	18.0978	-63.0472	0.540541	0.52649	0.625		0.297003	0.431429	0.315245	1066.7	1
Aeroport	#6	18.0978	-63.0472	0.478261	0.473776	0.623797		0.301433	0.541963	0.3005	1068.25	0.5
Aeroport	#6	18.0978	-63.0472	0.411765	0.387097	0.675714		0.378528	0.622398	0.315012	1071.36	0.5
Aeroport	#6	18.0978	-63.0472	0.472222	0.396536	0.685393		0.399326	0.612033	0.319963	1072.92	0.5
Aeroport	#6	18.0978	-63.0471	0.451613	0.410019	0.674938		0.382572	0.576384	0.338994	1074.48	0.5
Aeroport	#6	18.0979	-63.0472	0.478261	0.394203	0.606469		0.298519	0.422987	0.271357	1068.55	0.5
Aeroport	#6	18.0979	-63.0472	0.522388	0.393836	0.665622		0.311892	0.445975	0.27893	1070.11	2.23607
Aeroport	#6	18.0979	-63.0472	0.56962	0.425373	0.691756		0.321086	0.440986	0.283019	1071.67	2.5
Aeroport	#6	18.0979	-63.0471	0.530864	0.442768	0.69166		0.316074	0.409091	0.293299	1073.23	1.80278
Aeroport	#6	18.0979	-63.0471	0.549296	0.442534	0.678127		0.308397	0.378119	0.332956	1074.79	1.11803
Aeroport	#6	18.0979	-63.0471	0.492958	0.443196	0.665339		0.312807	0.360624	0.407407	1076.35	1.5
Aeroport	#6	18.0979	-63.0471	0.506173	0.457863	0.661597		0.350107	0.350631	0.486842	1077.92	1
Aeroport	#6	18.0979	-63.0471	0.525	0.469357	0.65873		0.427426	0.36086	0.556733	1079.48	0.707107
Aeroport	#6	18.0979	-63.0471	0.488372	0.472868	0.644444		0.516769	0.396768	0.613229	1081.05	0.5
Aeroport	#6	18.0979	-63.047	0.530612	0.476456	0.621495		0.608327	0.435414	0.661521	1082.62	0
Aeroport	#6	18.0979	-63.0472	0.488372	0.343681	0.6		0.303044	0.299233	0.240918	1067.29	0
Aeroport	#6	18.0979	-63.0472	0.462687	0.37	0.664671		0.303579	0.30777	0.246588	1068.85	1.80278
Aeroport	#6	18.0979	-63.0472	0.558824	0.432578	0.698352		0.3048	0.305613	0.254623	1070.42	3.64005
Aeroport	#6	18.0979	-63.0471	0.466667	0.45925	0.701863		0.305728	0.289179	0.268731	1071.98	3.3541
Aeroport	#6	18.0979	-63.0471	0.424242	0.460621	0.695328		0.301552	0.286872	0.294624	1073.54	3.04138
Aeroport	#6	18.0979	-63.0471	0.53125	0.459459	0.684755		0.291206	0.29471	0.341719	1075.11	3.3541
Aeroport	#6	18.0979	-63.0471	0.457143	0.468323	0.676208		0.296149	0.299668	0.39408	1076.67	3
Aeroport	#6	18.0979	-63.0471	0.444444	0.477298	0.666667		0.331299	0.312014	0.447527	1078.24	2.54951
Aeroport	#6	18.0979	-63.0471	0.534247	0.479905	0.658318		0.388585	0.343645	0.500912	1079.81	2.5
Aeroport	#6	18.0979	-63.047	0.55814	0.480465	0.645943		0.473973	0.3807	0.563262	1081.38	2
Aeroport	#6	18.0979	-63.047	0.520833	0.485671	0.629195		0.578488	0.404822	0.63332	1082.96	1
Aeroport	#6	18.0979	-63.0473	0.617021	0.241164	0.549861		0.380539	0.362899	0.451383	1059.81	0
Aeroport	#6	18.0979	-63.0473	0.47619	0.365422	0.637536		0.355093	0.322648	0.315914	1061.37	0
Aeroport	#6	18.0979	-63.0472	0.457143	0.425862	0.641484		0.326365	0.287273	0.237581	1062.92	0
Aeroport	#6	18.0979	-63.0472	0.432836	0.395349	0.623861		0.314575	0.272727	0.226433	1064.48	0.5
Aeroport	#6	18.0979	-63.0472	0.533333	0.341727	0.643142		0.31066	0.268012	0.225023	1066.04	0
Aeroport	#6	18.0979	-63.0472	0.540541	0.360146	0.681677		0.309091	0.271146	0.226148	1067.6	1.5
Aeroport	#6	18.0979	-63.0472	0.533333	0.428928	0.704663		0.311162	0.276082	0.239678	1069.17	3.5
Aeroport	#6	18.0979	-63.0472	0.527778	0.469256	0.710429		0.312292	0.276722	0.258775	1070.73	5.22015
Aeroport	#6	18.0979	-63.0471	0.508197	0.480649	0.709069		0.300145	0.279107	0.274251	1072.3	5.02494
Aeroport	#6	18.0979	-63.0471	0.522388	0.481481	0.701884		0.27989	0.27649	0.29162	1073.87	5.22015
Aeroport	#6	18.0979	-63.0471	0.515152	0.484638	0.688757		0.275725	0.268342	0.307942	1075.43	5
Aeroport	#6	18.0979	-63.0471	0.53125	0.488015	0.672362		0.288427	0.271508	0.329932	1077	4.52769
Aeroport	#6	18.0979	-63.0471	0.552239	0.489275	0.660699		0.309488	0.292107	0.363007	1078.58	4.47214
Aeroport	#6	18.0979	-63.047	0.567568	0.490298	0.656728		0.344202	0.322357	0.421082	1080.15	3.5
Aeroport	#6	18.0979	-63.047	0.54023	0.489362	0.643324		0.418605	0.35785	0.517292	1081.72	1.5
Aeroport	#6	18.0979	-63.0473	0.625	0.198705	0.5		0.344958	0.368421	0.463262	1058.55	0.707107
Aeroport	#6	18.0979	-63.0473	0.52809	0.319703	0.630845		0.344371	0.348288	0.33711	1060.11	2
Aeroport	#6	18.0979	-63.0472	0.545455	0.414013	0.664753		0.331762	0.290102	0.25	1061.67	2
Aeroport	#6	18.0979	-63.0472	0.555556	0.424749	0.666919		0.325226	0.250328	0.225268	1063.23	2.5
Aeroport	#6	18.0979	-63.0472	0.518987	0.395431	0.678114		0.319227	0.243802	0.220978	1064.79	1.58114
Aeroport	#6	18.0979	-63.0472	0.571429	0.395437	0.695958		0.314159	0.249476	0.22043	1066.36	2.12132
Aeroport	#6	18.0979	-63.0472	0.563218	0.439394	0.708266		0.317406	0.25722	0.232365	1067.92	3.80789
Aeroport	#6	18.0979	-63.0472	0.52809	0.482587	0.712389		0.314727	0.266423	0.247479	1069.49	5.70088
Aeroport	#6	18.0979	-63.0471	0.5	0.504497	0.714631		0.29298	0.271676	0.252768	1071.06	7.01783
Aeroport	#6	18.0979	-63.0471	0.507692	0.508897	0.71164		0.271967	0.264016	0.252346	1072.62	7.15891
Aeroport	#6	18.0979	-63.0471	0.433333	0.504785	0.696374		0.26961	0.255082	0.247466	1074.2	6.96419
Aeroport	#6	18.0979	-63.0471	0.478261	0.496333	0.672938		0.277646	0.257391	0.254362	1075.77	6.5192
Aeroport	#6	18.0979	-63.0471	0.544304	0.492481	0.65616		0.286847	0.274059	0.269841	1077.34	5.70088
Aeroport	#6	18.0979	-63.047	0.564103	0.492574	0.656012		0.285175	0.294776	0.304279	1078.92	3.80789
Aeroport	#6	18.0979	-63.047	0.512195	0.49262	0.650382		0.300503	0.326108	0.397213	1080.49	2
Aeroport	#6	18.0979	-63.0472	0.548387	0.368047	0.645868		0.337394	0.304021	0.282197	1060.42	0
Aeroport	#6	18.0979	-63.0472	0.5	0.432195	0.672302		0.341883	0.247588	0.235556	1061.98	1.41421
Aeroport	#6	18.0979	-63.0472	0.555556	0.442424	0.68551		0.334456	0.237374	0.226472	1063.55	3.16228
Aeroport	#6	18.0979	-63.0472	0.54023	0.441417	0.695122		0.322817	0.244104	0.22438	1065.11	3.80789
Aeroport	#6	18.0979	-63.0472	0.489362	0.461624	0.702265		0.321816	0.247405	0.228492	1066.68	4.94975
Aeroport	#6	18.0979	-63.0472	0.582418	0.493621	0.70766		0.314115	0.252033	0.230769	1068.25	6.5192
Aeroport	#6	18.0979	-63.0471	0.516484	0.520677	0.711457		0.291393	0.250699	0.226137	1069.82	8.27647
Aeroport	#6	18.0979	-63.0471	0.468354	0.530696	0.709484		0.273059	0.243427	0.225864	1071.39	8.13941
Aeroport	#6	18.0979	-63.0471	0.375	0.526147	0.69508		0.269268	0.244831	0.21875	1072.96	6.80074
Aeroport	#6	18.0979	-63.0471	0.492063	0.509294	0.668354		0.269854	0.25734	0.226583	1074.53	5.83095
Aeroport	#6	18.0979	-63.0471	0.52	0.489195	0.648496		0.274702	0.278377	0.24364	1076.11	5.09902
Aeroport	#6	18.0979	-63.047	0.544304	0.482596	0.648803		0.268908	0.296108	0.269266	1077.69	4
Aeroport	#6	18.0979	-63.047	0.505882	0.487069	0.648012		0.265432	0.318476	0.34	1079.26	2
Aeroport	#6	18.0979	-63.047	0.42268	0.496	0.624187		0.332356	0.361874	0.476489	1080.84	0
Aeroport	#6	18.0979	-63.0472	0.493671	0.406522	0.649592		0.357593	0.271852	0.262899	1060.74	0.5
Aeroport	#6	18.0979	-63.0472	0.548387	0.4687	0.673579		0.348455	0.25804	0.240264	1062.3	2.5
Aeroport	#6	18.0979	-63.0472	0.543478	0.480519	0.685673		0.328698	0.262216	0.237614	1063.87	4.272
Aeroport	#6	18.0979	-63.0472	0.555556	0.484266	0.693076		0.318167	0.257302	0.23948	1065.44	6.18466
Aeroport	#6	18.0979	-63.0472	0.458333	0.501345	0.698144		0.307717	0.249417	0.232016	1067.01	7.77817
Aeroport	#6	18.0979	-63.0471	0.5625	0.525424	0.69961		0.29128	0.239498	0.218646	1068.58	8.73212
Aeroport	#6	18.0979	-63.0471	0.504951	0.543349	0.697406		0.276637	0.233288	0.216176	1070.15	6.94622
Aeroport	#6	18.0979	-63.0471	0.466667	0.543041	0.68617		0.266987	0.240449	0.212714	1071.73	5.31507
Aeroport	#6	18.0979	-63.0471	0.454545	0.524718	0.661659		0.261039	0.262	0.22282	1073.3	4.03113
Aeroport	#6	18.0979	-63.0471	0.423729	0.491071	0.633803		0.263342	0.287554	0.246106	1074.88	3.16228
Aeroport	#6	18.0979	-63.047	0.545455	0.460916	0.628692		0.267801	0.303857	0.275645	1076.46	3
Aeroport	#6	18.0979	-63.047	0.518987	0.467532	0.641607		0.272948	0.324244	0.330682	1078.04	2.5
Aeroport	#6	18.0979	-63.047	0.488889	0.499545	0.638842		0.327223	0.376471	0.445137	1079.62	0.5
Aeroport	#6	18.098	-63.0472	0.549296	0.361299	0.610516		0.368039	0.303602	0.30615	1059.49	0
Aeroport	#6	18.098	-63.0472	0.578947	0.471952	0.655282		0.356209	0.28016	0.267561	1061.06	2
Aeroport	#6	18.098	-63.0472	0.582418	0.503165	0.675676		0.33162	0.276269	0.264686	1062.63	4
Aeroport	#6	18.098	-63.0472	0.517241	0.50365	0.686992		0.3125	0.263812	0.271236	1064.2	5.85235
Aeroport	#6	18.098	-63.0472	0.571429	0.509595	0.687601		0.300587	0.249624	0.260377	1065.77	7.76209
Aeroport	#6	18.098	-63.0471	0.541667	0.527508	0.684295		0.291746	0.240223	0.238481	1067.34	7.90569
Aeroport	#6	18.098	-63.0471	0.645833	0.548492	0.68062		0.278413	0.239163	0.226379	1068.92	6.04152
Aeroport	#6	18.098	-63.0471	0.568627	0.554728	0.674312		0.262044	0.250936	0.221577	1070.49	4.272
Aeroport	#6	18.098	-63.0471	0.462366	0.538885	0.650391		0.251089	0.275269	0.230148	1072.07	2.5
Aeroport	#6	18.098	-63.0471	0.4	0.496546	0.612227		0.254902	0.298387	0.251404	1073.65	1.41421
Aeroport	#6	18.098	-63.047	0.428571	0.443946	0.601256		0.272194	0.305019	0.282412	1075.23	1
Aeroport	#6	18.098	-63.047	0.452055	0.43714	0.634307		0.29	0.325069	0.329053	1076.81	1.11803
Aeroport	#6	18.098	-63.047	0.424658	0.483215	0.662551		0.330595	0.392857	0.420209	1078.4	0
Aeroport	#6	18.098	-63.0472	0.558442	0.45553	0.639839		0.367538	0.293907	0.317629	1059.82	1.5
Aeroport	#6	18.098	-63.0472	0.6	0.509253	0.671918		0.339857	0.274495	0.304348	1061.39	3.5
Aeroport	#6	18.098	-63.0472	0.488372	0.517477	0.68331		0.31558	0.257426	0.307488	1062.96	5.5
Aeroport	#6	18.098	-63.0472	0.585366	0.522092	0.680802		0.301066	0.244782	0.292948	1064.54	7.5
Aeroport	#6	18.098	-63.0471	0.56044	0.535471	0.675239		0.29436	0.245228	0.272727	1066.11	7.07107
Aeroport	#6	18.098	-63.0471	0.595506	0.549965	0.670227		0.279965	0.25684	0.259943	1067.69	5.52268
Aeroport	#6	18.098	-63.0471	0.521739	0.557252	0.663776		0.255433	0.273775	0.25355	1069.27	3.53553
Aeroport	#6	18.098	-63.0471	0.469388	0.546626	0.638281		0.240132	0.292537	0.249771	1070.84	1.58114
Aeroport	#6	18.098	-63.0472	0.536232	0.426644	0.636787		0.397628	0.320222	0.376417	1058.58	1.5
Aeroport	#6	18.098	-63.0472	0.61039	0.50315	0.673362		0.359793	0.274652	0.341914	1060.15	3.5
Aeroport	#6	18.098	-63.0472	0.547619	0.525756	0.683196		0.328347	0.249697	0.327443	1061.73	5.5
Aeroport	#6	18.098	-63.0472	0.625	0.535164	0.683495		0.309852	0.243598	0.312849	1063.3	7.5
Aeroport	#6	18.098	-63.0471	0.52381	0.543767	0.679174		0.300659	0.254183	0.309871	1064.88	5.83095
Aeroport	#6	18.098	-63.0471	0.56962	0.549565	0.673095		0.284264	0.277899	0.310182	1066.46	4.24264
Aeroport	#6	18.098	-63.0471	0.555556	0.550048	0.658291		0.255207	0.296815	0.299213	1068.04	2.82843
Aeroport	#6	18.098	-63.0471	0.407407	0.545092	0.633844		0.237362	0.301205	0.277405	1069.62	1.41421
Aeroport	#6	18.098	-63.0472	0.571429	0.245696	0.54434		0.460301	0.420112	0.446923	1055.77	0
Aeroport	#6	18.098	-63.0472	0.544304	0.397914	0.644953		0.435052	0.35795	0.406147	1057.35	2
Aeroport	#6	18.098	-63.0472	0.578947	0.495716	0.681473		0.381517	0.284982	0.35468	1058.92	3.80789
Aeroport	#6	18.098	-63.0472	0.5	0.526205	0.688478		0.340619	0.250842	0.327543	1060.5	5.70088
Aeroport	#6	18.098	-63.0472	0.571429	0.538346	0.693458		0.318955	0.253197	0.324594	1062.07	6.80074
Aeroport	#6	18.098	-63.0471	0.493333	0.544282	0.694889		0.309324	0.268754	0.348027	1063.65	4.92443
Aeroport	#6	18.098	-63.0471	0.555556	0.543804	0.686711		0.294332	0.288747	0.357977	1065.23	3.16228
Aeroport	#6	18.098	-63.0471	0.564103	0.540299	0.667436		0.2681	0.299611	0.332065	1066.81	1.41421
Aeroport	#6	18.098	-63.0471	0.414141	0.540364	0.649371		0.253601	0.293383	0.298988	1068.4	0
Aeroport	#6	18.098	-63.0472	0.530864	0.220745	0.538122		0.479501	0.449335	0.423262	1054.54	0.707107
Aeroport	#6	18.098	-63.0472	0.573034	0.369141	0.652244		0.450441	0.384161	0.390641	1056.11	2.54951
Aeroport	#6	18.098	-63.0472	0.604396	0.482394	0.690671		0.392241	0.296552	0.338947	1057.69	4.47214
Aeroport	#6	18.098	-63.0472	0.533333	0.514654	0.694859		0.349618	0.257525	0.317868	1059.27	6.32456
Aeroport	#6	18.098	-63.0472	0.56962	0.52443	0.700441		0.330034	0.264582	0.340528	1060.85	6.5
Aeroport	#6	18.098	-63.0471	0.511628	0.533093	0.70761		0.32086	0.278805	0.384895	1062.43	4.5
Aeroport	#6	18.098	-63.0471	0.550562	0.538705	0.704876		0.308025	0.288931	0.397719	1064.01	2.5
Aeroport	#6	18.098	-63.0471	0.522727	0.541578	0.688814		0.29012	0.288462	0.364601	1065.59	0.5
Aeroport	#6	18.0981	-63.0481	0.487805	0.473492	0.544693		0.636644	0.548598	0.698696	985.452	0
Aeroport	#6	18.0981	-63.048	0.478261	0.529891	0.542117		0.69697	0.578239	0.704274	986.959	1.11803
Aeroport	#6	18.0981	-63.0472	0.555556	0.190948	0.500935		0.463902	0.453456	0.375028	1053.31	0.5
Aeroport	#6	18.0981	-63.0472	0.587302	0.322418	0.638432		0.439439	0.391736	0.359268	1054.88	2.06155
Aeroport	#6	18.0981	-63.0472	0.581395	0.448082	0.685733		0.394089	0.305263	0.323982	1056.46	3.53553
Aeroport	#6	18.0981	-63.0472	0.578947	0.486464	0.693742		0.362243	0.264091	0.319563	1058.04	4.94975
Aeroport	#6	18.0981	-63.0472	0.516484	0.497537	0.7		0.34767	0.26832	0.363077	1059.62	6.5
Aeroport	#6	18.0981	-63.0471	0.547619	0.513322	0.710692		0.338667	0.279855	0.420827	1061.2	4.5
Aeroport	#6	18.0981	-63.0471	0.628866	0.534728	0.719585		0.325347	0.284242	0.446067	1062.79	2.5
Aeroport	#6	18.0981	-63.0471	0.537037	0.556038	0.713743		0.310486	0.279732	0.421586	1064.37	0.5
Aeroport	#6	18.0981	-63.0481	0.4375	0.402198	0.541667		0.530201	0.462731	0.692207	984.137	0
Aeroport	#6	18.0981	-63.048	0.473684	0.456604	0.543666		0.608025	0.49737	0.704961	985.646	0.5
Aeroport	#6	18.0981	-63.0472	0.438596	0.256228	0.587918		0.427096	0.400477	0.339415	1053.65	0.707107
Aeroport	#6	18.0981	-63.0472	0.487179	0.382353	0.663968		0.404912	0.331408	0.338429	1055.23	2.12132
Aeroport	#6	18.0981	-63.0472	0.548387	0.44455	0.687302		0.383082	0.281888	0.348059	1056.82	3.80789
Aeroport	#6	18.0981	-63.0472	0.538462	0.466548	0.697599		0.370031	0.266122	0.393576	1058.4	5.40833
Aeroport	#6	18.0981	-63.0471	0.605634	0.493333	0.712079		0.36078	0.274346	0.459548	1059.98	4.92443
Aeroport	#6	18.0981	-63.0471	0.620253	0.531335	0.728261		0.347884	0.281811	0.499812	1061.57	3.20156
Aeroport	#6	18.0981	-63.0471	0.580952	0.570665	0.730924		0.32892	0.278658	0.486578	1063.15	1.80278
Aeroport	#6	18.0981	-63.0471	0.586957	0.593567	0.724837		0.312267	0.272834	0.445226	1064.74	1.5
Aeroport	#6	18.0981	-63.0471	0.566265	0.600437	0.720035		0.303737	0.277396	0.428786	1066.33	1.5
Aeroport	#6	18.0981	-63.047	0.454545	0.601707	0.726425		0.297332	0.3035	0.462448	1067.92	1.41421
Aeroport	#6	18.0981	-63.0472	0.551724	0.305785	0.631538		0.427788	0.378713	0.361874	1054.01	1.11803
Aeroport	#6	18.0981	-63.0472	0.534247	0.395349	0.683837		0.408915	0.310393	0.395283	1055.59	2.69258
Aeroport	#6	18.0981	-63.0472	0.56044	0.444776	0.703901		0.392857	0.267054	0.440754	1057.18	4.60977
Aeroport	#6	18.0981	-63.0471	0.5	0.483165	0.717186		0.385988	0.272873	0.504696	1058.76	4.272
Aeroport	#6	18.0981	-63.0471	0.641026	0.532148	0.733912		0.377233	0.286344	0.542367	1060.35	2.5
Aeroport	#6	18.0981	-63.0471	0.586957	0.577741	0.740304		0.355576	0.287024	0.523478	1061.94	1
Aeroport	#6	18.0981	-63.0472	0.464286	0.256545	0.604808		0.440031	0.406208	0.356953	1052.79	0.5
Aeroport	#6	18.0981	-63.0472	0.55102	0.367412	0.688037		0.429903	0.346284	0.436471	1054.37	2.06155
Aeroport	#6	18.0981	-63.0472	0.594203	0.448468	0.714668		0.418449	0.297686	0.50303	1055.96	4.03113
Aeroport	#6	18.0981	-63.0471	0.604396	0.499545	0.725275		0.412571	0.293383	0.556897	1057.55	4
Aeroport	#6	18.0981	-63.0471	0.61165	0.542994	0.738416		0.406258	0.297982	0.568726	1059.14	2
Aeroport	#6	18.0981	-63.0471	0.559633	0.580769	0.747561		0.385749	0.296426	0.525439	1060.73	0
Aeroport	#6	18.0981	-63.0472	0.472222	0.363167	0.68492		0.445075	0.38437	0.46242	1053.16	2
Aeroport	#6	18.0981	-63.0472	0.512195	0.47541	0.720897		0.447236	0.375291	0.560295	1054.74	3.80789
Aeroport	#6	18.0981	-63.0471	0.626374	0.538122	0.731971		0.438556	0.349091	0.594507	1056.33	3.5
Aeroport	#6	18.0981	-63.0471	0.616162	0.57075	0.74288		0.422532	0.314774	0.568945	1057.92	2
Aeroport	#6	18.0981	-63.0471	0.518519	0.594891	0.752926		0.399022	0.295325	0.498366	1059.52	0
Aeroport	#6	18.0981	-63.047	0.541284	0.642374	0.745247		0.352408	0.286957	0.516913	1064.3	0.5
Aeroport	#6	18.0981	-63.047	0.6	0.652303	0.749686		0.391964	0.324459	0.617452	1065.9	1.41421
Aeroport	#6	18.0981	-63.047	0.637795	0.65872	0.745556		0.499428	0.422891	0.683292	1067.5	1.58114
Aeroport	#6	18.0981	-63.047	0.612403	0.654734	0.71223		0.63197	0.530536	0.719444	1069.1	0
Aeroport	#6	18.0981	-63.0472	0.577465	0.352357	0.663793		0.46114	0.410497	0.475509	1051.94	1.5
Aeroport	#6	18.0981	-63.0472	0.574468	0.489583	0.715297		0.475607	0.454545	0.5932	1053.53	2.12132
Aeroport	#6	18.0981	-63.0471	0.567568	0.568724	0.734814		0.457796	0.414186	0.603453	1055.12	1.5
Aeroport	#6	18.0981	-63.0471	0.504762	0.600414	0.747858		0.421646	0.330484	0.54432	1056.71	2.23607
Aeroport	#6	18.0981	-63.0471	0.48	0.620521	0.755214		0.387504	0.28068	0.465596	1058.31	0.707107
Aeroport	#6	18.0981	-63.0471	0.559633	0.635542	0.75506		0.358108	0.279412	0.43203	1059.9	0.5
Aeroport	#6	18.0981	-63.0471	0.625	0.648953	0.746499		0.345538	0.286765	0.47905	1061.5	0.707107
Aeroport	#6	18.0981	-63.047	0.62	0.657051	0.737909		0.354305	0.291331	0.58547	1063.1	1.80278
Aeroport	#6	18.0981	-63.047	0.66	0.661218	0.737589		0.384491	0.314633	0.671964	1064.7	3.16228
Aeroport	#6	18.0981	-63.047	0.661017	0.666235	0.736559		0.472962	0.385221	0.70845	1066.3	1.58114
Aeroport	#6	18.0982	-63.0472	0.592593	0.32	0.614583		0.469399	0.40268	0.462318	1050.73	1.41421
Aeroport	#6	18.0982	-63.0472	0.590361	0.474591	0.69428		0.48587	0.481737	0.591859	1052.32	0.707107
Aeroport	#6	18.0982	-63.0471	0.577982	0.615439	0.748241		0.407532	0.336092	0.524385	1055.51	1.41421
Aeroport	#6	18.0982	-63.0471	0.59322	0.640592	0.753521		0.370735	0.265537	0.471044	1057.1	2.54951
Aeroport	#6	18.0982	-63.0471	0.647059	0.651791	0.748534		0.352864	0.267255	0.486205	1058.7	2.5
Aeroport	#6	18.0982	-63.0471	0.663366	0.656171	0.737684		0.347661	0.284109	0.547754	1060.3	2.54951
Aeroport	#6	18.0982	-63.047	0.666667	0.6558	0.723835		0.354646	0.292479	0.635941	1061.9	3.53553
Aeroport	#6	18.0982	-63.047	0.648352	0.652261	0.722034		0.377505	0.304121	0.697772	1063.5	3.5
Aeroport	#6	18.0982	-63.047	0.683333	0.658048	0.724042		0.44927	0.349639	0.712245	1065.1	1.5
Aeroport	#6	18.0982	-63.0471	0.568182	0.614008	0.746105		0.38469	0.324895	0.528201	1054.3	0.5
Aeroport	#6	18.0982	-63.0471	0.623762	0.645714	0.752		0.36301	0.265763	0.515376	1055.9	2
Aeroport	#6	18.0982	-63.0471	0.669903	0.650998	0.744713		0.35865	0.272525	0.551724	1057.5	2
Aeroport	#6	18.0982	-63.0471	0.6	0.644412	0.730071		0.353311	0.288223	0.597709	1059.1	2.5
Aeroport	#6	18.0982	-63.047	0.671233	0.637795	0.713813		0.35434	0.291484	0.65538	1060.7	4.03113
Aeroport	#6	18.0982	-63.047	0.622222	0.635992	0.708955		0.371713	0.293948	0.698337	1062.31	3
Aeroport	#6	18.0982	-63.047	0.645161	0.646688	0.713344		0.431277	0.328109	0.705528	1063.91	1
Aeroport	#6	18.0982	-63.0471	0.61194	0.638249	0.752174		0.358583	0.283208	0.597466	1056.3	0
Aeroport	#6	18.0982	-63.0471	0.573333	0.628362	0.738744		0.352577	0.290909	0.625726	1057.9	1.41421
Aeroport	#6	18.0982	-63.047	0.615385	0.621739	0.719813		0.348348	0.286957	0.661781	1059.51	3.16228
Aeroport	#6	18.0982	-63.047	0.685393	0.625954	0.71134		0.362208	0.287137	0.693108	1061.11	3
Aeroport	#6	18.0982	-63.047	0.603306	0.642978	0.709881		0.413385	0.319417	0.702553	1062.72	1
Aeroport	#6	18.0982	-63.0471	0.583333	0.627907	0.751911		0.344439	0.280941	0.65953	1056.71	1.11803
Aeroport	#6	18.0982	-63.047	0.656566	0.62128	0.733742		0.342222	0.277778	0.689327	1058.31	3.04138
Aeroport	#6	18.0982	-63.047	0.663551	0.627498	0.719604		0.353124	0.283736	0.710696	1059.92	3.53553
Aeroport	#6	18.0982	-63.047	0.637795	0.646799	0.710877		0.395301	0.31989	0.719495	1061.53	1.58114
Aeroport	#6	18.0982	-63.0471	0.653061	0.589945	0.760042		0.322537	0.262232	0.595405	1052.31	0
Aeroport	#6	18.0982	-63.0471	0.634783	0.634505	0.765542		0.327909	0.261201	0.650846	1053.91	1.41421
Aeroport	#6	18.0982	-63.0471	0.693694	0.637016	0.752837		0.336612	0.26073	0.704918	1055.52	2.5
Aeroport	#6	18.0982	-63.047	0.666667	0.626712	0.737245		0.344619	0.265441	0.737479	1057.12	3.90512
Aeroport	#6	18.0982	-63.047	0.657143	0.62936	0.723554		0.354263	0.282944	0.750982	1058.73	4.12311
Aeroport	#6	18.0982	-63.047	0.65812	0.647735	0.711565		0.382577	0.325486	0.754585	1060.34	2.23607
Aeroport	#6	18.0982	-63.047	0.666667	0.665932	0.701238		0.480549	0.415	0.752682	1061.95	0.5
Aeroport	#6	18.0983	-63.0471	0.660714	0.624233	0.746606		0.312323	0.25332	0.678096	1052.72	1.11803
Aeroport	#6	18.0983	-63.0471	0.68595	0.635426	0.732679		0.330126	0.25332	0.743928	1054.33	2.5
Aeroport	#6	18.0983	-63.047	0.626168	0.628596	0.720307		0.348771	0.259757	0.778978	1055.94	3.90512
Aeroport	#6	18.0983	-63.047	0.704545	0.629981	0.714645		0.36122	0.285059	0.788864	1057.55	4.92443
Aeroport	#6	18.0983	-63.047	0.653846	0.643793	0.709826		0.379151	0.339041	0.788673	1059.16	3.04138
Aeroport	#6	18.0983	-63.047	0.625	0.657253	0.699065		0.451161	0.422249	0.782534	1060.77	1.11803
Aeroport	#6	18.0983	-63.0471	0.661017	0.440476	0.659159		0.305634	0.294488	0.507415	1046.71	1.11803
Aeroport	#6	18.0983	-63.0471	0.671875	0.490122	0.705882		0.2984	0.294058	0.562872	1048.31	1
Aeroport	#6	18.0983	-63.0471	0.640449	0.617937	0.69321		0.33185	0.306273	0.765751	1053.14	1.11803
Aeroport	#6	18.0983	-63.047	0.63964	0.623782	0.688276		0.351572	0.293825	0.797759	1054.75	2.5
Aeroport	#6	18.0983	-63.047	0.631579	0.628231	0.697959		0.366246	0.313653	0.808841	1056.36	3.53553
Aeroport	#6	18.0983	-63.047	0.649123	0.638528	0.708549		0.386534	0.380362	0.809175	1057.98	2.69258
Aeroport	#6	18.0983	-63.047	0.630769	0.64532	0.701879		0.442405	0.462022	0.800768	1059.59	1
Aeroport	#6	18.0983	-63.0472	0.666667	0.398895	0.565588		0.299313	0.294202	0.404448	1043.91	0.707107
Aeroport	#6	18.0983	-63.0471	0.719298	0.475524	0.645429		0.285141	0.298267	0.468587	1045.52	2.12132
Aeroport	#6	18.0983	-63.0471	0.65812	0.533708	0.676401		0.28187	0.325141	0.542763	1047.12	1.80278
Aeroport	#6	18.0983	-63.0471	0.559633	0.572888	0.681181		0.301532	0.39334	0.642877	1048.73	0
Aeroport	#6	18.0983	-63.047	0.586207	0.61311	0.660377		0.365783	0.391364	0.800731	1053.57	0.707107
Aeroport	#6	18.0983	-63.047	0.646018	0.623777	0.685936		0.381739	0.3974	0.815026	1055.18	1.80278
Aeroport	#6	18.0983	-63.047	0.655738	0.631643	0.706591		0.415042	0.468696	0.817923	1056.8	1.58114
Aeroport	#6	18.0983	-63.047	0.552	0.632628	0.703656		0.46997	0.543923	0.810638	1058.41	0
Aeroport	#6	18.0983	-63.0472	0.543307	0.231717	0.451946		0.325261	0.285233	0.357607	1041.11	0
Aeroport	#6	18.0983	-63.0472	0.673203	0.349705	0.565217		0.321764	0.293682	0.39669	1042.72	1.80278
Aeroport	#6	18.0983	-63.0471	0.72549	0.460638	0.627667		0.301349	0.294872	0.436755	1044.33	3.53553
Aeroport	#6	18.0983	-63.0471	0.685714	0.543991	0.645161		0.295325	0.351375	0.533923	1045.94	2.82843
Aeroport	#6	18.0983	-63.0471	0.627907	0.589744	0.646032		0.32208	0.470615	0.666765	1047.55	1
Aeroport	#6	18.0983	-63.0472	0.503546	0.1693	0.447761		0.326254	0.296188	0.355384	1039.92	0
Aeroport	#6	18.0983	-63.0472	0.671053	0.281181	0.553591		0.338626	0.290239	0.381138	1041.53	1.80278
Aeroport	#6	18.0983	-63.0471	0.704698	0.410463	0.607211		0.335337	0.295142	0.430079	1043.14	2.91548
Aeroport	#6	18.0983	-63.0471	0.647059	0.516204	0.621321		0.334759	0.37244	0.550968	1044.75	3.53553
Aeroport	#6	18.0983	-63.0471	0.655172	0.587224	0.624224		0.357007	0.510282	0.695306	1046.36	1.58114
Aeroport	#6	18.0983	-63.0471	0.606299	0.626685	0.623053		0.394697	0.607719	0.779661	1047.98	0
Aeroport	#6	18.0983	-63.0472	0.619718	0.232418	0.517757		0.303612	0.287369	0.360165	1040.34	0.5
Aeroport	#6	18.0983	-63.0471	0.611511	0.356628	0.583452		0.333524	0.299035	0.45098	1041.96	1.11803
Aeroport	#6	18.0983	-63.0471	0.68254	0.469264	0.614153		0.361468	0.394776	0.595187	1043.57	2.12132
Aeroport	#6	18.0983	-63.0471	0.630769	0.565087	0.624521		0.392946	0.535888	0.7277	1045.18	2.5
Aeroport	#6	18.0983	-63.0471	0.627119	0.636496	0.626778		0.431889	0.635285	0.790842	1046.8	1.11803
Aeroport	#6	18.0984	-63.0471	0.613636	0.426136	0.630503		0.340185	0.423333	0.657845	1042.39	0.5
Aeroport	#6	18.0984	-63.0471	0.660377	0.535	0.650307		0.404455	0.56096	0.759791	1044	1.80278
Aeroport	#6	18.0984	-63.0471	0.64486	0.623794	0.653202		0.462963	0.65524	0.798326	1045.62	1.58114
Aeroport	#6	18.0984	-63.0471	0.539823	0.654581	0.656497		0.510443	0.693518	0.804665	1047.24	0
Aeroport	#6	18.0984	-63.0471	0.614035	0.516468	0.68594		0.380372	0.562534	0.784721	1042.83	0
Aeroport	#6	18.0984	-63.0471	0.596491	0.599251	0.687902		0.467246	0.653684	0.806539	1044.45	1.58114
Aeroport	#6	18.0984	-63.0471	0.575221	0.621511	0.682698		0.541528	0.69819	0.81146	1046.07	1.11803
Aeroport	#6	18.0984	-63.0471	0.634615	0.589607	0.716341		0.449528	0.617616	0.815982	1043.28	1
Aeroport	#6	18.0984	-63.0471	0.561905	0.601877	0.706118		0.553691	0.680985	0.819149	1044.9	2.5
Aeroport	#6	18.0984	-63.047	0.627119	0.579158	0.690531		0.628366	0.708999	0.812152	1046.52	1.11803
Aeroport	#6	18.0984	-63.0471	0.649123	0.540179	0.726131		0.359032	0.499801	0.806547	1040.48	0.5
Aeroport	#6	18.0984	-63.0471	0.632653	0.605832	0.732763		0.448341	0.582174	0.822408	1042.11	1.80278
Aeroport	#6	18.0984	-63.0471	0.587629	0.616901	0.722251		0.564798	0.666568	0.817378	1043.73	2.54951
Aeroport	#6	18.0984	-63.047	0.60396	0.589744	0.699541		0.646244	0.719432	0.80123	1045.36	1.58114
Aeroport	#6	18.0984	-63.0484	0.506494	0.623312	0.612792		0.168103	0.279211	0.123249	933.779	0.5
Aeroport	#6	18.0984	-63.0483	0.516484	0.620663	0.647761		0.193955	0.277311	0.139362	935.3	1.5
Aeroport	#6	18.0984	-63.0483	0.448276	0.598854	0.663187		0.22273	0.275883	0.148062	936.823	1
Aeroport	#6	18.0984	-63.0483	0.421053	0.570552	0.665399		0.233224	0.273837	0.15507	939.876	0.5
Aeroport	#6	18.0984	-63.0483	0.564103	0.590484	0.667183		0.199519	0.284201	0.164963	941.404	1
Aeroport	#6	18.0984	-63.0482	0.446154	0.565632	0.585417		0.16442	0.272485	0.172295	946.001	0.5
Aeroport	#6	18.0984	-63.0482	0.552632	0.581616	0.588926		0.189683	0.266371	0.169522	947.537	0.5
Aeroport	#6	18.0984	-63.0482	0.5	0.611071	0.610652		0.180887	0.280443	0.164894	949.074	0.5
Aeroport	#6	18.0984	-63.0482	0.5	0.619112	0.605453		0.145631	0.306911	0.163148	950.614	0.5
Aeroport	#6	18.0984	-63.0471	0.619048	0.573109	0.72805		0.43053	0.526032	0.810391	1039.32	1.58114
Aeroport	#6	18.0984	-63.0471	0.657658	0.632779	0.736636		0.483936	0.589947	0.819569	1040.94	2.12132
Aeroport	#6	18.0984	-63.0471	0.66	0.644468	0.727488		0.582688	0.668885	0.801004	1042.57	0.707107
Aeroport	#6	18.0984	-63.047	0.595745	0.616801	0.698908		0.655786	0.722574	0.77625	1044.19	0.5
Aeroport	#6	18.0984	-63.0484	0.588235	0.619741	0.553666		0.205448	0.27482	0.148936	929.439	0.707107
Aeroport	#6	18.0984	-63.0484	0.595506	0.644528	0.623529		0.186794	0.268091	0.164835	930.959	1.5
Aeroport	#6	18.0984	-63.0484	0.621053	0.655761	0.666934		0.1837	0.270737	0.175247	932.481	1.80278
Aeroport	#6	18.0984	-63.0483	0.608247	0.64624	0.689755		0.199262	0.273453	0.180313	934.004	3
Aeroport	#6	18.0984	-63.0483	0.514019	0.620944	0.69861		0.222222	0.274764	0.181006	935.53	2.23607
Aeroport	#6	18.0984	-63.0483	0.475728	0.60026	0.697378		0.236762	0.273726	0.180108	937.057	1.80278
Aeroport	#6	18.0984	-63.0483	0.5	0.594182	0.688973		0.225664	0.276569	0.18098	938.586	0.5
Aeroport	#6	18.0984	-63.0482	0.5	0.524501	0.573241		0.173853	0.267516	0.195714	944.72	0.5
Aeroport	#6	18.0984	-63.0482	0.6	0.548519	0.587253		0.19837	0.257979	0.206218	946.258	1
Aeroport	#6	18.0984	-63.0482	0.604938	0.589474	0.627639		0.192412	0.269327	0.212486	947.798	1.58114
Aeroport	#6	18.0984	-63.0482	0.550562	0.6105	0.645592		0.177177	0.283333	0.218503	949.339	2.12132
Aeroport	#6	18.0984	-63.0481	0.518987	0.609791	0.632221		0.174419	0.301906	0.250206	950.882	1
Aeroport	#6	18.0984	-63.0481	0.46875	0.597484	0.608903		0.175295	0.34346	0.343901	952.427	0.5
Aeroport	#6	18.0984	-63.0473	0.453237	0.261981	0.186391		0.270434	0.2351	0.317884	1018.73	0.5
Aeroport	#6	18.0984	-63.0473	0.518797	0.357417	0.207893		0.361575	0.319027	0.346543	1020.35	1
Aeroport	#6	18.0984	-63.0473	0.458647	0.443492	0.248613		0.413507	0.397536	0.377593	1021.96	0.5
Aeroport	#6	18.0984	-63.0471	0.609195	0.613346	0.723461		0.507966	0.588215	0.813269	1038.15	1
Aeroport	#6	18.0984	-63.0471	0.614035	0.652116	0.727891		0.523434	0.6185	0.813812	1039.78	1.11803
Aeroport	#6	18.0985	-63.0497	0.328358	0.551316	0.598063		0.606367	0.491463	0.648192	826.315	0
Aeroport	#6	18.0985	-63.0484	0.492063	0.571125	0.434462		0.211726	0.302632	0.141388	925.1	0.5
Aeroport	#6	18.0985	-63.0484	0.56962	0.615702	0.534884		0.222954	0.282016	0.165116	926.619	1.11803
Aeroport	#6	18.0985	-63.0484	0.584416	0.643331	0.60724		0.217231	0.271186	0.181862	928.139	1
Aeroport	#6	18.0985	-63.0484	0.594937	0.657729	0.653643		0.195669	0.271907	0.194638	929.661	1.41421
Aeroport	#6	18.0985	-63.0484	0.586207	0.659842	0.677746		0.179888	0.281378	0.201515	931.185	1.58114
Aeroport	#6	18.0985	-63.0483	0.536585	0.647558	0.689685		0.179815	0.291948	0.203183	932.711	1
Aeroport	#6	18.0985	-63.0483	0.555556	0.623568	0.689769		0.189655	0.298799	0.202166	934.239	1
Aeroport	#6	18.0985	-63.0483	0.529412	0.604117	0.679105		0.183746	0.30331	0.198789	935.768	1.11803
Aeroport	#6	18.0985	-63.0482	0.594937	0.562083	0.632768		0.210025	0.274041	0.260619	948.067	1.11803
Aeroport	#6	18.0985	-63.0481	0.604651	0.590338	0.644394		0.217751	0.283478	0.300444	949.612	2.69258
Aeroport	#6	18.0985	-63.0481	0.576471	0.604651	0.646528		0.214815	0.303049	0.398319	951.158	2.06155
Aeroport	#6	18.0985	-63.0481	0.493671	0.607676	0.649408		0.175141	0.335915	0.536082	952.707	1.11803
Aeroport	#6	18.0985	-63.0479	0.510204	0.470765	0.257426		0.488006	0.422222	0.595166	969.849	0
Aeroport	#6	18.0985	-63.0479	0.514706	0.381733	0.147848		0.448393	0.359788	0.547904	971.417	0.707107
Aeroport	#6	18.0985	-63.0473	0.560284	0.206576	0.212539		0.24962	0.224326	0.418831	1015.94	0.5
Aeroport	#6	18.0985	-63.0473	0.624161	0.348199	0.291701		0.373544	0.330383	0.466486	1017.55	2.12132
Aeroport	#6	18.0985	-63.0473	0.591549	0.481545	0.325093		0.478617	0.438172	0.517049	1019.16	2.91548
Aeroport	#6	18.0985	-63.0473	0.59375	0.561008	0.360934		0.493815	0.492893	0.53537	1020.78	1.80278
Aeroport	#6	18.0985	-63.0473	0.606299	0.620278	0.445511		0.467456	0.516038	0.537011	1022.39	0.707107
Aeroport	#6	18.0985	-63.0472	0.484848	0.670141	0.564868		0.466667	0.547553	0.558351	1024.01	0
Aeroport	#6	18.0985	-63.0472	0.424	0.686642	0.663499		0.511692	0.583593	0.606125	1025.62	0
Aeroport	#6	18.0985	-63.0472	0.585586	0.668812	0.708115		0.550879	0.605467	0.651259	1027.24	0.5
Aeroport	#6	18.0985	-63.0472	0.641026	0.622941	0.728395		0.566015	0.620149	0.684351	1028.86	0.707107
Aeroport	#6	18.0985	-63.0472	0.586207	0.576819	0.733829		0.581395	0.643642	0.708264	1030.49	0.5
Aeroport	#6	18.0985	-63.0472	0.467742	0.57	0.730769		0.588073	0.663121	0.728893	1032.11	1
Aeroport	#6	18.0985	-63.0471	0.526718	0.59555	0.725047		0.578203	0.660503	0.754141	1033.73	0.5
Aeroport	#6	18.0985	-63.0471	0.559055	0.630532	0.723728		0.558758	0.642063	0.788037	1035.36	0
Aeroport	#6	18.0985	-63.0497	0.563218	0.505808	0.477816		0.716841	0.430709	0.626834	821.944	0.707107
Aeroport	#6	18.0985	-63.0497	0.6	0.608997	0.612437		0.684561	0.478826	0.703074	823.504	1.58114
Aeroport	#6	18.0985	-63.0497	0.5	0.623853	0.639903		0.682387	0.512651	0.718856	825.067	1.41421
Aeroport	#6	18.0985	-63.0497	0.322835	0.554007	0.588381		0.692999	0.510136	0.718785	826.631	0
Aeroport	#6	18.0985	-63.0484	0.56962	0.561881	0.475806		0.1875	0.305828	0.165097	923.799	0.707107
Aeroport	#6	18.0985	-63.0484	0.6	0.614089	0.57105		0.195855	0.300339	0.176408	925.32	0.707107
Aeroport	#6	18.0985	-63.0484	0.525424	0.62963	0.651894		0.157058	0.328807	0.190563	929.893	0
Aeroport	#6	18.0985	-63.0482	0.5	0.480565	0.567277		0.228934	0.281654	0.281679	946.797	0
Aeroport	#6	18.0985	-63.0481	0.594595	0.540279	0.608059		0.230581	0.277121	0.324675	948.344	1.58114
Aeroport	#6	18.0985	-63.0481	0.595506	0.585513	0.646561		0.21826	0.278654	0.422925	949.893	2.91548
Aeroport	#6	18.0985	-63.0481	0.608696	0.61215	0.67753		0.175978	0.2974	0.560419	951.443	2.5
Aeroport	#6	18.0985	-63.0481	0.478261	0.616179	0.678869		0.11985	0.336163	0.674579	952.995	0.707107
Aeroport	#6	18.0985	-63.0479	0.634146	0.500534	0.281343		0.486008	0.433146	0.612704	968.607	1.11803
Aeroport	#6	18.0985	-63.0479	0.540984	0.417678	0.160456		0.461367	0.381421	0.567107	970.177	1.41421
Aeroport	#6	18.0985	-63.0473	0.62963	0.242798	0.322642		0.320173	0.288518	0.507096	1014.75	1.11803
Aeroport	#6	18.0985	-63.0473	0.678322	0.417924	0.446002		0.467632	0.42238	0.592604	1016.37	3.04138
Aeroport	#6	18.0985	-63.0473	0.615385	0.564067	0.482984		0.560405	0.525744	0.641084	1017.98	4.60977
Aeroport	#6	18.0985	-63.0473	0.633027	0.623008	0.496563		0.543303	0.548744	0.638056	1019.6	3.3541
Aeroport	#6	18.0985	-63.0473	0.666667	0.651344	0.558621		0.479685	0.534975	0.614219	1021.21	2.5
Aeroport	#6	18.0985	-63.0472	0.65625	0.678245	0.648479		0.449079	0.544255	0.625436	1022.83	2
Aeroport	#6	18.0985	-63.0472	0.609756	0.690292	0.710273		0.472835	0.575456	0.666429	1024.45	2
Aeroport	#6	18.0985	-63.0472	0.578947	0.679189	0.725632		0.493797	0.594215	0.701515	1026.07	2.23607
Aeroport	#6	18.0985	-63.0472	0.655172	0.653383	0.734694		0.508206	0.610169	0.720512	1027.69	2.54951
Aeroport	#6	18.0985	-63.0472	0.622951	0.634439	0.739236		0.540182	0.642105	0.737254	1029.32	2.5
Aeroport	#6	18.0985	-63.0472	0.572519	0.642912	0.73509		0.566907	0.670264	0.75476	1030.94	2.91548
Aeroport	#6	18.0985	-63.0471	0.605839	0.664952	0.730038		0.561929	0.669862	0.771552	1032.57	2.5
Aeroport	#6	18.0985	-63.0471	0.60274	0.677966	0.726715		0.539516	0.648136	0.793546	1034.2	1.41421
Aeroport	#6	18.0985	-63.0497	0.553191	0.433494	0.28271		0.761642	0.40899	0.575933	819.132	1.11803
Aeroport	#6	18.0985	-63.0497	0.642105	0.54049	0.463563		0.775401	0.482513	0.694852	820.693	2.23607
Aeroport	#6	18.0985	-63.0497	0.625	0.628267	0.604336		0.748285	0.548463	0.75651	822.256	3.3541
Aeroport	#6	18.0985	-63.0497	0.589744	0.651639	0.657935		0.734146	0.579299	0.770465	823.821	2.5
Aeroport	#6	18.0985	-63.0497	0.430894	0.596963	0.649968		0.729884	0.557761	0.764858	825.388	0.5
Aeroport	#6	18.0985	-63.0481	0.584906	0.468619	0.534669		0.205986	0.282688	0.331343	947.079	0.5
Aeroport	#6	18.0985	-63.0481	0.567568	0.536585	0.609394		0.192905	0.270906	0.42812	948.63	1
Aeroport	#6	18.0985	-63.0481	0.609195	0.587387	0.666667		0.171026	0.279924	0.561494	950.182	1.80278
Aeroport	#6	18.0985	-63.0481	0.518072	0.609284	0.690885		0.153982	0.310067	0.678588	951.736	1.41421
Aeroport	#6	18.0985	-63.0479	0.55814	0.531915	0.328671		0.502779	0.458599	0.633645	967.369	0
Aeroport	#6	18.0985	-63.0479	0.522124	0.421875	0.188317		0.475671	0.406991	0.581395	968.941	0
Aeroport	#6	18.0985	-63.0473	0.574074	0.27866	0.43633		0.377369	0.337987	0.583441	1013.57	1.5
Aeroport	#6	18.0985	-63.0473	0.563636	0.462341	0.566638		0.490938	0.44574	0.664646	1015.19	3.5
Aeroport	#6	18.0985	-63.0473	0.535714	0.596356	0.600339		0.556391	0.526288	0.69845	1016.8	5.5
Aeroport	#6	18.0985	-63.0473	0.655172	0.637298	0.604478		0.527907	0.537657	0.679521	1018.42	5.14782
Aeroport	#6	18.0985	-63.0473	0.659574	0.65082	0.639241		0.459893	0.518519	0.640133	1020.04	4.272
Aeroport	#6	18.0985	-63.0472	0.677966	0.670058	0.694935		0.423641	0.522499	0.6495	1021.66	4
Aeroport	#6	18.0985	-63.0472	0.65625	0.683453	0.728119		0.424358	0.541302	0.693405	1023.28	4
Aeroport	#6	18.0985	-63.0472	0.629032	0.680982	0.72733		0.433962	0.556375	0.727573	1024.9	4.12311
Aeroport	#6	18.0985	-63.0472	0.596154	0.667652	0.727554		0.459525	0.580766	0.739991	1026.53	4.52769
Aeroport	#6	18.0985	-63.0472	0.621053	0.655282	0.731156		0.504734	0.619569	0.750476	1028.15	4.5
Aeroport	#6	18.0985	-63.0472	0.619048	0.658291	0.731278		0.537937	0.646999	0.766737	1029.78	4.74342
Aeroport	#6	18.0985	-63.0471	0.626016	0.67294	0.726897		0.534439	0.645089	0.782474	1031.41	4.03113
Aeroport	#6	18.0985	-63.0471	0.627586	0.681944	0.720346		0.526084	0.6266	0.800205	1033.04	2.23607
Aeroport	#6	18.0985	-63.0471	0.586207	0.670807	0.710243		0.556447	0.610723	0.81297	1034.67	0.707107
Aeroport	#6	18.0985	-63.0498	0.613636	0.48954	0.185263		0.653137	0.345133	0.500705	816.321	1.11803
Aeroport	#6	18.0985	-63.0497	0.588235	0.534922	0.316285		0.780753	0.431907	0.646612	817.882	2.5
Aeroport	#6	18.0985	-63.0497	0.645833	0.58504	0.478942		0.802737	0.535443	0.741641	819.446	3.90512
Aeroport	#6	18.0985	-63.0497	0.654545	0.632689	0.599666		0.782647	0.618786	0.78555	821.011	4.74342
Aeroport	#6	18.0985	-63.0497	0.6	0.654485	0.65653		0.765122	0.653161	0.796061	822.578	2.91548
Aeroport	#6	18.0985	-63.0497	0.491803	0.623273	0.667029		0.75452	0.630815	0.786384	824.148	1.11803
Aeroport	#6	18.0985	-63.0496	0.477477	0.554585	0.641172		0.725928	0.576543	0.746734	825.719	0.5
Aeroport	#6	18.0985	-63.0486	0.492958	0.61082	0.499365		0.199017	0.198579	0.112161	906.055	0
Aeroport	#6	18.0985	-63.0486	0.55	0.624511	0.541752		0.187258	0.203524	0.130746	907.562	0.707107
Aeroport	#6	18.0985	-63.0486	0.555556	0.62446	0.576654		0.167429	0.23646	0.149752	909.07	1.41421
Aeroport	#6	18.0985	-63.0486	0.538462	0.609831	0.591525		0.134328	0.296099	0.154514	910.58	1.5
Aeroport	#6	18.0985	-63.0485	0.428571	0.579571	0.56682		0.0992366	0.373885	0.131229	912.092	0.5
Aeroport	#6	18.0985	-63.0481	0.6	0.528	0.62		0.186667	0.284419	0.547619	948.924	0
Aeroport	#6	18.0985	-63.0481	0.590361	0.576657	0.668302		0.198868	0.299057	0.666045	950.48	1.41421
Aeroport	#6	18.0985	-63.0481	0.511111	0.599428	0.695937		0.231855	0.342026	0.748386	952.038	0.5
Aeroport	#6	18.0985	-63.0479	0.434783	0.453159	0.705444		0.279961	0.335317	0.667034	961.42	0.5
Aeroport	#6	18.0985	-63.0479	0.505155	0.516214	0.659347		0.364259	0.395666	0.683979	962.989	0.707107
Aeroport	#6	18.0985	-63.0473	0.537037	0.310924	0.511202		0.411867	0.377267	0.644938	1012.39	1.41421
Aeroport	#6	18.0985	-63.0473	0.561905	0.487179	0.622896		0.452611	0.419	0.702332	1014.01	3.16228
Aeroport	#6	18.0985	-63.0473	0.559633	0.6	0.657732		0.483029	0.475823	0.72549	1015.63	5.09902
Aeroport	#6	18.0985	-63.0473	0.595745	0.629438	0.664499		0.46285	0.507592	0.70734	1017.25	6.18466
Aeroport	#6	18.0985	-63.0473	0.632653	0.641304	0.680693		0.426788	0.516667	0.672531	1018.87	6
Aeroport	#6	18.0985	-63.0472	0.633333	0.661517	0.704974		0.414286	0.528	0.680902	1020.49	6
Aeroport	#6	18.0985	-63.0472	0.65	0.676225	0.717713		0.411727	0.535474	0.719522	1022.11	6
Aeroport	#6	18.0985	-63.0472	0.623932	0.67866	0.713699		0.422518	0.544346	0.749834	1023.74	6.08276
Aeroport	#6	18.0985	-63.0472	0.628866	0.675746	0.710966		0.45509	0.572881	0.75986	1025.36	5.38516
Aeroport	#6	18.0985	-63.0472	0.613636	0.668801	0.714953		0.497297	0.61068	0.767149	1026.99	4.47214
Aeroport	#6	18.0985	-63.0472	0.5625	0.663881	0.717514		0.525358	0.628253	0.781408	1028.62	3.80789
Aeroport	#6	18.0985	-63.0471	0.626168	0.667891	0.712213		0.536707	0.621108	0.796425	1030.25	2.91548
Aeroport	#6	18.0985	-63.0471	0.630769	0.672131	0.696891		0.56434	0.607997	0.808059	1031.88	2.12132
Aeroport	#6	18.0985	-63.0471	0.530303	0.661309	0.680939		0.616381	0.595757	0.81044	1033.51	0.5
Aeroport	#6	18.0985	-63.0498	0.585366	0.574502	0.153305		0.465021	0.305302	0.413465	813.509	0.707107
Aeroport	#6	18.0985	-63.0498	0.649485	0.604938	0.255732		0.658228	0.375546	0.576843	815.071	2.5
Aeroport	#6	18.0985	-63.0497	0.574074	0.61986	0.371674		0.777	0.46735	0.693067	816.635	3.90512
Aeroport	#6	18.0985	-63.0497	0.58	0.629254	0.50925		0.805502	0.573363	0.757219	818.201	5.31507
Aeroport	#6	18.0985	-63.0497	0.588785	0.643636	0.602576		0.793014	0.660458	0.787633	819.769	5.59017
Aeroport	#6	18.0985	-63.0497	0.590551	0.654709	0.64811		0.779443	0.700489	0.796512	821.339	3.90512
Aeroport	#6	18.0985	-63.0497	0.563025	0.643625	0.655984		0.76977	0.691826	0.788306	822.91	2.69258
Aeroport	#6	18.0985	-63.0496	0.54717	0.613405	0.638331		0.73586	0.652847	0.762887	824.484	2.12132
Aeroport	#6	18.0985	-63.0496	0.478261	0.567839	0.6		0.683194	0.596894	0.723125	826.059	0.5
Aeroport	#6	18.0985	-63.0492	0.540984	0.638492	0.679348		0.802417	0.751351	0.741763	863.311	0.5
Aeroport	#6	18.0985	-63.0491	0.582609	0.639125	0.675481		0.794049	0.771067	0.754601	864.763	0.5
Aeroport	#6	18.0985	-63.0491	0.628319	0.638079	0.676988		0.78278	0.773833	0.754735	866.216	0.5
Aeroport	#6	18.0985	-63.0491	0.551724	0.635556	0.683472		0.776355	0.748721	0.738462	867.672	0.5
Aeroport	#6	18.0985	-63.0487	0.460317	0.582822	0.545455		0.208042	0.171637	0.111643	898.725	0.5
Aeroport	#6	18.0985	-63.0487	0.5	0.607509	0.560666		0.227707	0.189308	0.128571	900.226	1
Aeroport	#6	18.0985	-63.0487	0.521127	0.629787	0.554447		0.230769	0.212358	0.145646	901.728	1.11803
Aeroport	#6	18.0985	-63.0486	0.566265	0.645249	0.55857		0.223629	0.221661	0.156368	903.233	1.5
Aeroport	#6	18.0985	-63.0486	0.634409	0.652669	0.57923		0.205093	0.223419	0.15817	904.74	2
Aeroport	#6	18.0985	-63.0486	0.622222	0.653009	0.604323		0.180723	0.242494	0.156812	906.248	2.54951
Aeroport	#6	18.0985	-63.0486	0.595506	0.639519	0.618887		0.152542	0.284211	0.157995	907.759	2.5
Aeroport	#6	18.0985	-63.0486	0.566265	0.611894	0.622735		0.115108	0.347826	0.154161	909.271	1.11803
Aeroport	#6	18.0985	-63.0481	0.586207	0.518931	0.629412		0.239424	0.301661	0.630601	949.226	0.5
Aeroport	#6	18.0985	-63.0481	0.56044	0.579832	0.686154		0.243312	0.328049	0.730353	950.786	1.41421
Aeroport	#6	18.0985	-63.0479	0.52809	0.511628	0.714991		0.25	0.3075	0.620301	960.18	1.5
Aeroport	#6	18.0985	-63.0479	0.615385	0.560831	0.673566		0.366383	0.384054	0.660459	961.752	2.12132
Aeroport	#6	18.0985	-63.0479	0.54902	0.594102	0.573048		0.49589	0.456172	0.659434	963.325	1
Aeroport	#6	18.0985	-63.0479	0.397849	0.559722	0.414051		0.530752	0.453618	0.629074	964.899	0
Aeroport	#6	18.0985	-63.0473	0.558442	0.329461	0.543668		0.443492	0.435897	0.680281	1011.21	0.707107
Aeroport	#6	18.0985	-63.0473	0.56962	0.497639	0.638319		0.426004	0.427083	0.722801	1012.83	2.54951
Aeroport	#6	18.0985	-63.0473	0.56	0.594084	0.675106		0.417947	0.463905	0.744252	1014.45	4.52769
Aeroport	#6	18.0985	-63.0473	0.6	0.616031	0.689198		0.410302	0.52	0.738746	1016.07	4.272
Aeroport	#6	18.0985	-63.0473	0.621053	0.632479	0.693878		0.4212	0.559359	0.721759	1017.7	4
Aeroport	#6	18.0985	-63.0472	0.64486	0.65231	0.692308		0.443269	0.576526	0.726885	1019.32	4
Aeroport	#6	18.0985	-63.0472	0.650485	0.666004	0.68985		0.448099	0.572287	0.750061	1020.95	4.12311
Aeroport	#6	18.0985	-63.0472	0.632653	0.671572	0.687163		0.456913	0.576733	0.770807	1022.57	4.92443
Aeroport	#6	18.0985	-63.0472	0.568627	0.679952	0.688172		0.48218	0.605956	0.779344	1024.2	3.60555
Aeroport	#6	18.0985	-63.0472	0.551402	0.685409	0.695652		0.514925	0.635282	0.785881	1025.83	2.69258
Aeroport	#6	18.0985	-63.0472	0.495935	0.680333	0.701258		0.542366	0.637549	0.795847	1027.46	2
Aeroport	#6	18.0985	-63.0471	0.55	0.668951	0.689944		0.575532	0.621352	0.804926	1029.09	1.11803
Aeroport	#6	18.0985	-63.0471	0.533333	0.656623	0.664028		0.627119	0.607573	0.807018	1030.73	0.5
Aeroport	#6	18.0986	-63.0524	0.6	0.552878	0.446999		0.809616	0.757888	0.762396	603.345	0.5
Aeroport	#6	18.0986	-63.0498	0.527778	0.595745	0.144615		0.39595	0.301607	0.32408	810.698	0
Aeroport	#6	18.0986	-63.0498	0.623529	0.640502	0.218062		0.506566	0.360424	0.469078	812.261	1.58114
Aeroport	#6	18.0986	-63.0498	0.611111	0.666667	0.332632		0.660875	0.436283	0.617513	813.825	3.3541
Aeroport	#6	18.0986	-63.0497	0.508772	0.671685	0.458259		0.767807	0.523934	0.707222	815.391	5.14782
Aeroport	#6	18.0986	-63.0497	0.53719	0.669361	0.55816		0.802216	0.614366	0.751637	816.96	6.72681
Aeroport	#6	18.0986	-63.0497	0.619835	0.668456	0.617143		0.796123	0.68719	0.775384	818.53	6.72681
Aeroport	#6	18.0986	-63.0497	0.669565	0.666428	0.641152		0.784204	0.72197	0.785783	820.102	5.40833
Aeroport	#6	18.0986	-63.0497	0.586777	0.664982	0.635968		0.767866	0.721838	0.783758	821.676	4.60977
Aeroport	#6	18.0986	-63.0496	0.582609	0.663004	0.609839		0.728249	0.6975	0.773855	823.252	2.91548
Aeroport	#6	18.0986	-63.0496	0.514019	0.646189	0.570893		0.681175	0.646878	0.756742	824.829	1
Aeroport	#6	18.0986	-63.0492	0.583333	0.655684	0.715934		0.716676	0.684271	0.735277	859.034	0.5
Aeroport	#6	18.0986	-63.0492	0.616162	0.660498	0.714581		0.72273	0.700957	0.732523	860.484	1.11803
Aeroport	#6	18.0986	-63.0492	0.627119	0.664346	0.709091		0.736344	0.729266	0.740464	861.935	2.06155
Aeroport	#6	18.0986	-63.0491	0.639344	0.661654	0.704809		0.736251	0.749743	0.752893	863.389	2.5
Aeroport	#6	18.0986	-63.0491	0.586207	0.658736	0.705882		0.721945	0.748178	0.75089	864.845	1.80278
Aeroport	#6	18.0986	-63.0491	0.581818	0.65625	0.706422		0.704209	0.703203	0.728632	866.303	0.5
Aeroport	#6	18.0986	-63.0487	0.545455	0.619976	0.591658		0.220673	0.190651	0.158029	895.902	0.707107
Aeroport	#6	18.0986	-63.0487	0.591398	0.637346	0.613183		0.23115	0.194399	0.168932	897.403	2.12132
Aeroport	#6	18.0986	-63.0487	0.607843	0.651452	0.614731		0.242263	0.21519	0.17799	898.906	3
Aeroport	#6	18.0986	-63.0487	0.595506	0.660064	0.60553		0.239377	0.244318	0.190667	900.411	3.04138
Aeroport	#6	18.0986	-63.0486	0.552941	0.661736	0.606088		0.223128	0.263636	0.194215	901.918	3.16228
Aeroport	#6	18.0986	-63.0486	0.595238	0.654021	0.614815		0.194444	0.277632	0.18239	903.427	2.06155
Aeroport	#6	18.0986	-63.0486	0.57377	0.638554	0.617021		0.156069	0.302292	0.155695	904.938	1.11803
Aeroport	#6	18.0986	-63.0486	0.538462	0.610184	0.607635		0.121402	0.341327	0.134039	906.45	0.5
Aeroport	#6	18.0986	-63.0481	0.573333	0.54712	0.679604		0.2443	0.312528	0.682436	949.537	1
Aeroport	#6	18.0986	-63.048	0.608696	0.60355	0.725758		0.235008	0.333333	0.738705	951.101	0.707107
Aeroport	#6	18.0986	-63.0479	0.576471	0.555901	0.714476		0.273888	0.305699	0.60549	958.943	0.707107
Aeroport	#6	18.0986	-63.0479	0.54902	0.585233	0.676007		0.40275	0.389723	0.64675	960.517	1.11803
Aeroport	#6	18.0986	-63.0479	0.614679	0.598518	0.577153		0.51026	0.449541	0.638721	962.092	1.80278
Aeroport	#6	18.0986	-63.0479	0.490566	0.561805	0.419532		0.531191	0.43748	0.607079	963.668	0
Aeroport	#6	18.0986	-63.0473	0.586207	0.335917	0.561485		0.464769	0.481108	0.683476	1010.04	0.5
Aeroport	#6	18.0986	-63.0473	0.47541	0.498328	0.645849		0.429138	0.456311	0.721719	1011.66	2.5
Aeroport	#6	18.0986	-63.0473	0.589041	0.587814	0.680657		0.408451	0.479283	0.746922	1013.28	3.90512
Aeroport	#6	18.0986	-63.0473	0.550562	0.606962	0.698324		0.412081	0.541913	0.755312	1014.91	2.5
Aeroport	#6	18.0986	-63.0473	0.642857	0.622047	0.69757		0.452773	0.601701	0.75467	1016.53	2
Aeroport	#6	18.0986	-63.0472	0.6	0.63738	0.681199		0.494877	0.629174	0.758918	1018.16	2
Aeroport	#6	18.0986	-63.0472	0.561905	0.644889	0.666667		0.504354	0.62132	0.771467	1019.78	2.23607
Aeroport	#6	18.0986	-63.0472	0.577982	0.65105	0.662677		0.502215	0.622798	0.784615	1021.41	3
Aeroport	#6	18.0986	-63.0472	0.60396	0.668414	0.667954		0.514451	0.64993	0.794185	1023.04	2.12132
Aeroport	#6	18.0986	-63.0472	0.545455	0.681877	0.677122		0.547194	0.667678	0.800481	1024.67	1
Aeroport	#6	18.0986	-63.0472	0.5	0.676692	0.681013		0.584711	0.654203	0.80386	1026.3	0
Aeroport	#6	18.0986	-63.0525	0.6	0.431946	0.415597		0.821591	0.739438	0.787949	600.517	0.5
Aeroport	#6	18.0986	-63.0524	0.663551	0.522673	0.45657		0.802204	0.741053	0.765834	601.968	1.80278
Aeroport	#6	18.0986	-63.0524	0.555556	0.588975	0.534157		0.74076	0.689867	0.707382	603.421	0.5
Aeroport	#6	18.0986	-63.0498	0.589041	0.614949	0.228013		0.42613	0.337479	0.361702	809.45	0.5
Aeroport	#6	18.0986	-63.0498	0.649485	0.657674	0.308804		0.509143	0.407815	0.482938	811.015	2.5
Aeroport	#6	18.0986	-63.0498	0.653543	0.683426	0.420715		0.642481	0.496155	0.60957	812.582	4.272
Aeroport	#6	18.0986	-63.0497	0.593985	0.696405	0.528146		0.752358	0.583358	0.692351	814.151	6.04152
Aeroport	#6	18.0986	-63.0497	0.674797	0.700322	0.603542		0.799054	0.656451	0.734721	815.721	7.82624
Aeroport	#6	18.0986	-63.0497	0.639344	0.694561	0.640889		0.798898	0.706283	0.757598	817.294	7.15891
Aeroport	#6	18.0986	-63.0497	0.663717	0.682109	0.650647		0.779511	0.725139	0.769343	818.868	5.38516
Aeroport	#6	18.0986	-63.0497	0.677966	0.681366	0.632727		0.744466	0.723068	0.772069	820.445	3.60555
Aeroport	#6	18.0986	-63.0496	0.623932	0.69168	0.601639		0.69441	0.706713	0.772489	822.023	2.06155
Aeroport	#6	18.0986	-63.0496	0.519231	0.687657	0.569328		0.658189	0.670833	0.765771	823.603	0.5
Aeroport	#6	18.0986	-63.0494	0.625	0.443787	0.446372		0.739107	0.725703	0.75543	843.264	1.11803
Aeroport	#6	18.0986	-63.0494	0.672727	0.578656	0.562401		0.729258	0.728853	0.74895	844.693	1.41421
Aeroport	#6	18.0986	-63.0493	0.60396	0.63475	0.642384		0.684498	0.694236	0.738308	846.124	1
Aeroport	#6	18.0986	-63.0493	0.662921	0.638367	0.688112		0.648761	0.660216	0.727074	847.558	1
Aeroport	#6	18.0986	-63.0493	0.653061	0.642208	0.712885		0.632196	0.615385	0.687316	848.994	1
Aeroport	#6	18.0986	-63.0493	0.650485	0.660404	0.723577		0.620607	0.581076	0.644059	850.432	1
Aeroport	#6	18.0986	-63.0493	0.628866	0.669932	0.721203		0.612463	0.586581	0.629341	851.872	1
Aeroport	#6	18.0986	-63.0492	0.64	0.676164	0.722022		0.623385	0.609986	0.644082	853.315	0.5
Aeroport	#6	18.0986	-63.0492	0.611111	0.676179	0.727881		0.637306	0.635802	0.673077	854.76	0.5
Aeroport	#6	18.0986	-63.0492	0.588235	0.671217	0.734349		0.639042	0.654545	0.701309	856.207	0.5
Aeroport	#6	18.0986	-63.0492	0.542169	0.669521	0.736808		0.635765	0.663358	0.715185	857.656	0.707107
Aeroport	#6	18.0986	-63.0492	0.607143	0.669123	0.734348		0.643294	0.672945	0.724308	859.108	0
Aeroport	#6	18.0986	-63.0492	0.549296	0.663082	0.727399		0.657343	0.689548	0.733333	860.562	0.5
Aeroport	#6	18.0986	-63.0491	0.605263	0.652058	0.720654		0.654584	0.701763	0.737809	862.018	0.5
Aeroport	#6	18.0986	-63.0491	0.512821	0.644134	0.720124		0.634436	0.687885	0.730866	863.476	0
Aeroport	#6	18.0986	-63.0488	0.452055	0.622074	0.573517		0.229326	0.201878	0.16129	890.082	0.5
Aeroport	#6	18.0986	-63.0488	0.493333	0.644944	0.610329		0.223865	0.213685	0.184765	891.58	1.11803
Aeroport	#6	18.0986	-63.0487	0.428571	0.654054	0.633103		0.226042	0.224368	0.198488	893.079	1.5
Aeroport	#6	18.0986	-63.0487	0.526316	0.659489	0.646117		0.226583	0.235913	0.20306	894.581	2.23607
Aeroport	#6	18.0986	-63.0487	0.555556	0.66032	0.644958		0.227513	0.254811	0.202576	896.084	2
Aeroport	#6	18.0986	-63.0487	0.576471	0.652244	0.629379		0.237185	0.282714	0.202082	897.589	1.5
Aeroport	#6	18.0986	-63.0487	0.552632	0.640561	0.610354		0.233405	0.313823	0.205591	899.096	1.5
Aeroport	#6	18.0986	-63.0486	0.5	0.625103	0.608486		0.211747	0.336313	0.199226	900.605	1.41421
Aeroport	#6	18.0986	-63.0486	0.451613	0.601156	0.606704		0.175074	0.34965	0.173755	902.117	0.5
Aeroport	#6	18.0986	-63.0481	0.571429	0.492647	0.677725		0.242686	0.29708	0.611907	948.29	0.5
Aeroport	#6	18.0986	-63.048	0.583333	0.577778	0.714066		0.219771	0.311079	0.660643	949.856	1.5
Aeroport	#6	18.0986	-63.048	0.457143	0.569702	0.73122		0.255497	0.272987	0.499104	954.563	0.5
Aeroport	#6	18.0986	-63.0479	0.494253	0.584	0.548673		0.546356	0.463178	0.628391	960.861	0
Aeroport	#6	18.0986	-63.0473	0.5	0.345771	0.574058		0.450872	0.471762	0.65716	1008.87	1.11803
Aeroport	#6	18.0986	-63.0473	0.482353	0.502935	0.650951		0.419753	0.446883	0.698836	1010.49	2.69258
Aeroport	#6	18.0986	-63.0473	0.569892	0.588076	0.681734		0.409955	0.464166	0.726226	1012.11	2.5
Aeroport	#6	18.0986	-63.0473	0.58	0.606096	0.698305		0.433222	0.532489	0.741524	1013.74	1.11803
Aeroport	#6	18.0986	-63.0473	0.489362	0.610717	0.697825		0.490241	0.611331	0.753079	1015.37	0
Aeroport	#6	18.0986	-63.0472	0.5	0.607477	0.664855		0.55889	0.658179	0.777339	1018.62	0.5
Aeroport	#6	18.0986	-63.0472	0.555556	0.60961	0.657201		0.549075	0.659333	0.789929	1020.25	1
Aeroport	#6	18.0986	-63.0472	0.509091	0.625	0.655955		0.548364	0.674341	0.801256	1021.88	0.5
Aeroport	#6	18.0986	-63.0525	0.516129	0.373074	0.402512		0.804239	0.699899	0.770879	599.14	0
Aeroport	#6	18.0986	-63.0524	0.518072	0.469649	0.467276		0.792465	0.7201	0.762993	600.594	1
Aeroport	#6	18.0986	-63.0524	0.590909	0.550388	0.566108		0.758121	0.718004	0.741758	602.051	1
Aeroport	#6	18.0986	-63.0501	0.610169	0.638965	0.628658		0.415411	0.520249	0.503745	784.873	0
Aeroport	#6	18.0986	-63.0501	0.603774	0.645122	0.620072		0.415296	0.503673	0.431596	786.415	0
Aeroport	#6	18.0986	-63.05	0.606838	0.644018	0.646362		0.410535	0.4711	0.359585	787.96	0
Aeroport	#6	18.0986	-63.0498	0.666667	0.623053	0.307798		0.41012	0.337938	0.383375	808.205	0.5
Aeroport	#6	18.0986	-63.0498	0.714286	0.658639	0.367816		0.464146	0.420543	0.473077	809.772	2.06155
Aeroport	#6	18.0986	-63.0498	0.701754	0.683616	0.464677		0.585059	0.523891	0.579922	811.342	4.03113
Aeroport	#6	18.0986	-63.0497	0.674419	0.702155	0.561723		0.713163	0.618047	0.66582	812.913	6.0208
Aeroport	#6	18.0986	-63.0497	0.641791	0.711628	0.63275		0.779692	0.681281	0.712038	814.486	8.01561
Aeroport	#6	18.0986	-63.0497	0.580645	0.706777	0.668874		0.788487	0.708025	0.730818	816.061	6.57647
Aeroport	#6	18.0986	-63.0497	0.657143	0.689498	0.674745		0.76146	0.705839	0.738698	817.638	4.60977
Aeroport	#6	18.0986	-63.0497	0.654545	0.682288	0.658658		0.707984	0.696417	0.744053	819.216	2.69258
Aeroport	#6	18.0986	-63.0496	0.561905	0.69205	0.638124		0.648887	0.689122	0.750722	820.797	1
Aeroport	#6	18.0986	-63.0494	0.6	0.434191	0.40381		0.743418	0.768608	0.763825	841.865	0.707107
Aeroport	#6	18.0986	-63.0494	0.577778	0.577593	0.544166		0.738758	0.773333	0.75814	843.296	2.54951
Aeroport	#6	18.0986	-63.0493	0.632184	0.649073	0.639615		0.666099	0.709564	0.727964	844.73	3
Aeroport	#6	18.0986	-63.0493	0.666667	0.66285	0.685976		0.584206	0.633107	0.684356	846.166	3
Aeroport	#6	18.0986	-63.0493	0.653061	0.664561	0.708391		0.537164	0.548948	0.607686	847.604	3
Aeroport	#6	18.0986	-63.0493	0.708333	0.669836	0.717115		0.515508	0.489535	0.533463	849.044	3
Aeroport	#6	18.0986	-63.0493	0.625	0.67289	0.713771		0.516928	0.480148	0.51137	850.487	2.23607
Aeroport	#6	18.0986	-63.0492	0.55	0.673184	0.715183		0.53767	0.500956	0.544096	851.932	1
Aeroport	#6	18.0986	-63.0492	0.567568	0.669009	0.721154		0.558737	0.548529	0.603925	853.379	0.5
Aeroport	#6	18.0986	-63.0492	0.53125	0.664573	0.726577		0.576753	0.605341	0.661118	854.829	0
Aeroport	#6	18.0986	-63.0488	0.6	0.652324	0.62		0.234653	0.227214	0.189861	888.757	1.41421
Aeroport	#6	18.0986	-63.0488	0.591398	0.674446	0.650316		0.228717	0.242923	0.208614	890.256	2.69258
Aeroport	#6	18.0986	-63.0487	0.560976	0.676677	0.66774		0.219931	0.266854	0.217274	891.758	1.58114
Aeroport	#6	18.0986	-63.0487	0.619048	0.66796	0.673163		0.208704	0.2976	0.209357	893.262	0.707107
Aeroport	#6	18.0986	-63.0487	0.413793	0.643766	0.655955		0.210774	0.329122	0.195513	894.767	0
Aeroport	#6	18.0986	-63.048	0.558824	0.4976	0.698037		0.220041	0.3066	0.569577	948.614	0
Aeroport	#6	18.0986	-63.0474	0.494737	0.255864	0.440304		0.38994	0.398993	0.550047	1006.08	0.5
Aeroport	#6	18.0986	-63.0473	0.526882	0.366667	0.583548		0.403436	0.41592	0.626771	1007.7	2.06155
Aeroport	#6	18.0986	-63.0473	0.617021	0.513308	0.653008		0.391425	0.396795	0.669771	1009.32	3.80789
Aeroport	#6	18.0986	-63.0473	0.6	0.593508	0.680811		0.412844	0.428102	0.69247	1010.95	2
Aeroport	#6	18.0986	-63.0473	0.57265	0.610757	0.698597		0.458422	0.512846	0.706422	1012.58	0
Aeroport	#6	18.0986	-63.0504	0.59596	0.629984	0.649241		0.689827	0.625	0.722941	760.677	1
Aeroport	#6	18.0986	-63.0503	0.563636	0.634036	0.649919		0.688889	0.579121	0.692853	762.19	1.58114
Aeroport	#6	18.0986	-63.0503	0.514019	0.632799	0.645549		0.689663	0.546667	0.654983	763.705	1.80278
Aeroport	#6	18.0986	-63.0503	0.466667	0.609556	0.644482		0.687241	0.54227	0.64359	765.222	0.707107
Aeroport	#6	18.0986	-63.0502	0.6	0.554622	0.675536		0.637848	0.695965	0.736081	777.44	0.5
Aeroport	#6	18.0986	-63.0501	0.683168	0.599729	0.67033		0.55877	0.641091	0.686502	778.977	1
Aeroport	#6	18.0986	-63.0501	0.688073	0.64622	0.6593		0.470899	0.546092	0.598637	780.516	1
Aeroport	#6	18.0986	-63.0501	0.704348	0.674279	0.639738		0.409286	0.459736	0.50094	782.057	1.5
Aeroport	#6	18.0986	-63.0501	0.681416	0.686706	0.62069		0.376147	0.414862	0.41345	783.6	1.80278
Aeroport	#6	18.0986	-63.0501	0.625	0.691092	0.618497		0.374558	0.400335	0.343189	785.145	2
Aeroport	#6	18.0986	-63.05	0.657658	0.686322	0.648352		0.38021	0.371119	0.281753	786.692	2
Aeroport	#6	18.0986	-63.05	0.572816	0.667202	0.687453		0.371298	0.321157	0.246359	788.242	1
Aeroport	#6	18.0986	-63.0499	0.540541	0.553982	0.399317		0.377397	0.28804	0.27691	802.265	0.5
Aeroport	#6	18.0986	-63.0498	0.573333	0.5734	0.399177		0.390937	0.309552	0.313273	803.829	1.41421
Aeroport	#6	18.0986	-63.0498	0.581395	0.61039	0.413876		0.395422	0.316562	0.358025	805.395	1.5
Aeroport	#6	18.0986	-63.0498	0.575	0.644068	0.423204		0.393969	0.345747	0.403391	806.963	1.5
Aeroport	#6	18.0986	-63.0498	0.675676	0.664516	0.450572		0.418981	0.418028	0.467737	808.533	2.5
Aeroport	#6	18.0986	-63.0498	0.680851	0.67867	0.51073		0.512543	0.522289	0.559041	810.104	4.272
Aeroport	#6	18.0986	-63.0497	0.677966	0.695061	0.588467		0.644957	0.622052	0.644044	811.678	6.18466
Aeroport	#6	18.0986	-63.0497	0.622047	0.705221	0.653358		0.732555	0.681786	0.68878	813.253	8.13941
Aeroport	#6	18.0986	-63.0497	0.570248	0.703297	0.690442		0.755206	0.692634	0.698122	814.831	6.5
Aeroport	#6	18.0986	-63.0497	0.614035	0.688073	0.698992		0.731351	0.673469	0.697434	816.41	4.5
Aeroport	#6	18.0986	-63.0497	0.584615	0.674534	0.690888		0.678824	0.655603	0.705152	817.991	2.5
Aeroport	#6	18.0986	-63.0496	0.480315	0.678756	0.681928		0.629032	0.659574	0.718742	819.574	0.5
Aeroport	#6	18.0986	-63.0494	0.490909	0.38756	0.344668		0.710789	0.765171	0.757856	840.468	0
Aeroport	#6	18.0986	-63.0494	0.587302	0.527372	0.493815		0.723423	0.783095	0.765449	841.902	2
Aeroport	#6	18.0986	-63.0493	0.641791	0.614634	0.606061		0.645841	0.715326	0.728428	843.338	2.91548
Aeroport	#6	18.0986	-63.0493	0.7	0.64632	0.65349		0.545894	0.622366	0.663497	844.776	4.24264
Aeroport	#6	18.0986	-63.0493	0.684211	0.663289	0.672696		0.482582	0.526711	0.572169	846.216	5
Aeroport	#6	18.0986	-63.0493	0.615385	0.677004	0.681661		0.463617	0.464968	0.5	847.659	3.5
Aeroport	#6	18.0986	-63.0493	0.544304	0.679898	0.680277		0.483234	0.454073	0.486718	849.104	1.5
Aeroport	#6	18.0986	-63.0489	0.413043	0.562369	0.665282		0.285812	0.28527	0.404181	879.954	0
Aeroport	#6	18.0986	-63.0489	0.386667	0.621103	0.632869		0.248555	0.278721	0.384501	881.446	0.5
Aeroport	#6	18.0986	-63.0488	0.393939	0.631184	0.586153		0.233584	0.264901	0.331778	882.94	0
Aeroport	#6	18.0986	-63.0488	0.462687	0.624174	0.577832		0.236181	0.254461	0.275883	884.436	0.5
Aeroport	#6	18.0986	-63.0488	0.526316	0.638489	0.611222		0.235569	0.25463	0.243886	885.934	1.11803
Aeroport	#6	18.0986	-63.0488	0.657895	0.665422	0.646865		0.229105	0.264075	0.232493	887.434	2.5
Aeroport	#6	18.0986	-63.0488	0.58209	0.680868	0.667891		0.225904	0.28364	0.240132	888.935	1.11803
Aeroport	#6	18.0986	-63.0487	0.438596	0.677193	0.679112		0.220741	0.313187	0.235828	890.439	0
Aeroport	#6	18.0986	-63.048	0.515789	0.573353	0.69023		0.251917	0.275715	0.593092	952.094	1
Aeroport	#6	18.0986	-63.048	0.495495	0.610429	0.673861		0.326886	0.32447	0.643867	953.67	0.5
Aeroport	#6	18.0986	-63.0474	0.493333	0.289453	0.441091		0.347191	0.364944	0.551456	1004.91	1.11803
Aeroport	#6	18.0986	-63.0473	0.531915	0.381966	0.581395		0.363985	0.374133	0.634309	1006.53	2.91548
Aeroport	#6	18.0986	-63.0473	0.608247	0.516579	0.647263		0.368421	0.362433	0.662657	1008.16	3.5
Aeroport	#6	18.0986	-63.0473	0.596154	0.594959	0.677864		0.41744	0.416244	0.670779	1009.79	1.5
Aeroport	#6	18.0986	-63.0504	0.634409	0.662602	0.645045		0.655147	0.638832	0.729469	759.369	0.5
Aeroport	#6	18.0986	-63.0503	0.657658	0.656501	0.65124		0.667442	0.614176	0.708147	760.884	2.5
Aeroport	#6	18.0986	-63.0503	0.660714	0.655415	0.651485		0.686104	0.596218	0.674891	762.402	3.53553
Aeroport	#6	18.0986	-63.0503	0.570093	0.644848	0.649219		0.700418	0.601256	0.661169	763.922	2.06155
Aeroport	#6	18.0986	-63.0503	0.574468	0.609181	0.659427		0.689995	0.609439	0.672454	765.444	0.5
Aeroport	#6	18.0986	-63.0503	0.60396	0.556933	0.680358		0.660435	0.606615	0.685009	766.969	0.5
Aeroport	#6	18.0986	-63.0503	0.568627	0.52186	0.693965		0.640103	0.616343	0.685858	768.495	0
Aeroport	#6	18.0986	-63.0502	0.604651	0.587076	0.680608		0.627711	0.677527	0.7299	774.623	1.11803
Aeroport	#6	18.0986	-63.0502	0.659574	0.606365	0.685735		0.569095	0.640429	0.705302	776.16	2.23607
Aeroport	#6	18.0986	-63.0501	0.69697	0.641172	0.678722		0.494513	0.554116	0.63448	777.7	2.69258
Aeroport	#6	18.0986	-63.0501	0.679245	0.675307	0.660643		0.436093	0.447574	0.52807	779.241	3
Aeroport	#6	18.0986	-63.0501	0.675676	0.697396	0.640845		0.40281	0.367173	0.422482	780.785	3.3541
Aeroport	#6	18.0986	-63.0501	0.695238	0.70546	0.626804		0.379239	0.328714	0.346761	782.331	3.64005
Aeroport	#6	18.0986	-63.0501	0.666667	0.708277	0.629214		0.368891	0.315068	0.306744	783.878	4
Aeroport	#6	18.0986	-63.05	0.659091	0.704562	0.64988		0.375666	0.301609	0.277108	785.428	3.60555
Aeroport	#6	18.0986	-63.05	0.506494	0.688581	0.680751		0.383549	0.289331	0.259912	786.98	2.12132
Aeroport	#6	18.0986	-63.05	0.387097	0.659181	0.703533		0.376944	0.285372	0.253409	788.533	1.11803
Aeroport	#6	18.0986	-63.05	0.557895	0.60274	0.698297		0.345267	0.272374	0.249677	791.647	0.707107
Aeroport	#6	18.0986	-63.0499	0.565217	0.605096	0.671099		0.34402	0.272433	0.25995	793.207	1
Aeroport	#6	18.0986	-63.0499	0.6	0.614404	0.647467		0.359343	0.282086	0.285043	794.768	1
Aeroport	#6	18.0986	-63.0499	0.571429	0.621581	0.633493		0.382101	0.291931	0.319885	796.331	0.5
Aeroport	#6	18.0986	-63.0499	0.594595	0.623684	0.607465		0.400119	0.307692	0.355431	797.892	0.5
Aeroport	#6	18.0986	-63.0499	0.538462	0.622145	0.567491		0.407683	0.346288	0.383745	799.454	0.707107
Aeroport	#6	18.0986	-63.0499	0.609756	0.617816	0.539921		0.412595	0.38874	0.400075	801.019	2.12132
Aeroport	#6	18.0986	-63.0498	0.634146	0.627792	0.5406		0.417689	0.399818	0.410849	802.585	3.16228
Aeroport	#6	18.0986	-63.0498	0.634409	0.650794	0.549278		0.41477	0.384682	0.42735	804.154	3.5
Aeroport	#6	18.0986	-63.0498	0.647059	0.66916	0.551431		0.406319	0.385737	0.452417	805.724	3.5
Aeroport	#6	18.0986	-63.0498	0.628571	0.675048	0.555811		0.410869	0.42998	0.492651	807.296	4.03113
Aeroport	#6	18.0986	-63.0498	0.702703	0.676749	0.579511		0.462981	0.51088	0.555871	808.87	5.31507
Aeroport	#6	18.0986	-63.0497	0.641509	0.68209	0.619592		0.568627	0.605234	0.625891	810.446	6.94622
Aeroport	#6	18.0986	-63.0497	0.646018	0.688917	0.665138		0.665217	0.668545	0.667919	812.024	6.32456
Aeroport	#6	18.0986	-63.0497	0.666667	0.689806	0.697403		0.706556	0.677323	0.67357	813.604	6
Aeroport	#6	18.0986	-63.0497	0.694915	0.682353	0.707833		0.696486	0.654252	0.668909	815.185	4.92443
Aeroport	#6	18.0986	-63.0497	0.65625	0.671642	0.706874		0.661918	0.635623	0.678997	816.769	3.20156
Aeroport	#6	18.0986	-63.0496	0.680672	0.669449	0.702296		0.635209	0.649145	0.695364	818.354	1.80278
Aeroport	#6	18.0986	-63.0496	0.648	0.670792	0.703704		0.620575	0.661419	0.697921	819.941	1
Aeroport	#6	18.0986	-63.0496	0.603175	0.66199	0.697573		0.609504	0.66009	0.686524	821.53	1
Aeroport	#6	18.0986	-63.0496	0.540984	0.63543	0.675776		0.616267	0.684463	0.688384	823.12	1.5
Aeroport	#6	18.0986	-63.0496	0.473684	0.601064	0.637532		0.639426	0.72855	0.708918	824.713	1.41421
Aeroport	#6	18.0986	-63.0496	0.473684	0.582535	0.600315		0.661666	0.748617	0.722165	826.254	0.707107
Aeroport	#6	18.0986	-63.0495	0.56044	0.596831	0.592635		0.671868	0.726216	0.706156	827.669	0.5
Aeroport	#6	18.0986	-63.0495	0.54902	0.608851	0.610032		0.665852	0.681715	0.676145	829.086	1
Aeroport	#6	18.0986	-63.0495	0.521739	0.601632	0.624498		0.650076	0.650479	0.647169	830.506	1.5
Aeroport	#6	18.0986	-63.0495	0.544554	0.583931	0.612795		0.612873	0.625496	0.557729	831.928	1.80278
Aeroport	#6	18.0986	-63.0495	0.568627	0.55366	0.539138		0.536761	0.558088	0.427288	833.352	1.11803
Aeroport	#6	18.0986	-63.0494	0.447368	0.395538	0.396501		0.633358	0.737183	0.72628	840.51	0.5
Aeroport	#6	18.0986	-63.0493	0.476923	0.518248	0.519856		0.571304	0.698139	0.70229	841.948	1.41421
Aeroport	#6	18.0986	-63.0493	0.571429	0.592462	0.570922		0.482441	0.623762	0.65034	843.389	2.82843
Aeroport	#6	18.0986	-63.0493	0.586957	0.643858	0.580981		0.423995	0.546749	0.58674	844.831	3
Aeroport	#6	18.0986	-63.0493	0.627451	0.674142	0.586207		0.407434	0.499804	0.547289	846.277	2.5
Aeroport	#6	18.0986	-63.0493	0.604396	0.676328	0.592493		0.430685	0.496372	0.550489	847.724	1.11803
Aeroport	#6	18.0986	-63.0492	0.584158	0.627907	0.612829		0.503968	0.597507	0.678318	852.08	0.5
Aeroport	#6	18.0986	-63.0492	0.660714	0.635753	0.623153		0.513598	0.633355	0.711918	853.536	1
Aeroport	#6	18.0986	-63.0492	0.59633	0.633199	0.639836		0.521464	0.647347	0.730246	854.995	1
Aeroport	#6	18.0986	-63.0492	0.564356	0.603971	0.647317		0.508521	0.63609	0.728752	856.456	1
Aeroport	#6	18.0986	-63.0491	0.44	0.543988	0.63775		0.472763	0.6024	0.702935	857.919	0
Aeroport	#6	18.0986	-63.0489	0.545455	0.539974	0.607679		0.304274	0.355046	0.504951	878.622	0.5
Aeroport	#6	18.0986	-63.0489	0.522727	0.618634	0.59824		0.278101	0.345106	0.494009	880.116	1.80278
Aeroport	#6	18.0986	-63.0488	0.536585	0.646575	0.578164		0.275132	0.331556	0.457143	881.612	2
Aeroport	#6	18.0986	-63.0488	0.545455	0.650794	0.583557		0.27505	0.319193	0.407895	883.111	2.06155
Aeroport	#6	18.0986	-63.0488	0.568182	0.656338	0.614679		0.26284	0.316783	0.373288	884.611	2.91548
Aeroport	#6	18.0986	-63.0488	0.538462	0.667647	0.643014		0.257473	0.323861	0.360227	886.113	2.5
Aeroport	#6	18.0986	-63.0488	0.507692	0.674333	0.660031		0.269841	0.342369	0.364985	887.617	0.5
Aeroport	#6	18.0986	-63.0486	0.36	0.490706	0.580897		0.210931	0.324734	0.222821	901.242	0
Aeroport	#6	18.0986	-63.0486	0.375	0.530146	0.595486		0.221196	0.309359	0.245343	902.765	0.5
Aeroport	#6	18.0986	-63.0485	0.530864	0.578188	0.61276		0.222949	0.306931	0.251542	904.29	1
Aeroport	#6	18.0986	-63.0485	0.511628	0.61503	0.619048		0.21223	0.313475	0.228797	905.817	0.5
Aeroport	#6	18.0986	-63.048	0.555556	0.423423	0.670833		0.282273	0.296912	0.563359	949.286	0.5
Aeroport	#6	18.0986	-63.048	0.56701	0.537313	0.667183		0.277922	0.293148	0.634534	950.863	2.5
Aeroport	#6	18.0986	-63.048	0.486726	0.604892	0.63606		0.383929	0.357288	0.663306	952.441	0.5
Aeroport	#6	18.0986	-63.0475	0.459016	0.482676	0.391267		0.658872	0.512425	0.545363	995.629	0.707107
Aeroport	#6	18.0986	-63.0474	0.520548	0.529954	0.425611		0.566034	0.418204	0.413671	997.248	1
Aeroport	#6	18.0986	-63.0474	0.428571	0.295209	0.418631		0.361702	0.358104	0.580725	1003.74	1
Aeroport	#6	18.0986	-63.0473	0.542857	0.37574	0.564237		0.375826	0.377999	0.663773	1005.37	2.69258
Aeroport	#6	18.0986	-63.0473	0.619048	0.507923	0.636804		0.365937	0.378531	0.673457	1007	2.69258
Aeroport	#6	18.0986	-63.0473	0.557692	0.589124	0.669304		0.409459	0.438917	0.664457	1008.62	1
Aeroport	#6	18.0986	-63.0504	0.611111	0.611552	0.654378		0.52415	0.499058	0.633929	752.014	0
Aeroport	#6	18.0986	-63.0504	0.464286	0.65037	0.678049		0.536232	0.531719	0.662093	753.523	0
Aeroport	#6	18.0986	-63.0504	0.663158	0.663399	0.641675		0.64486	0.653133	0.727924	758.064	0.707107
Aeroport	#6	18.0986	-63.0503	0.686275	0.653125	0.654619		0.666153	0.65172	0.717691	759.582	2.54951
Aeroport	#6	18.0986	-63.0503	0.68932	0.653995	0.658768		0.690611	0.647233	0.690618	761.102	4.52769
Aeroport	#6	18.0986	-63.0503	0.638095	0.652449	0.650769		0.708223	0.652928	0.676333	762.625	3.20156
Aeroport	#6	18.0986	-63.0503	0.626374	0.637943	0.65203		0.69862	0.658283	0.686673	764.15	2.06155
Aeroport	#6	18.0986	-63.0503	0.640449	0.616231	0.677485		0.671243	0.650724	0.70315	765.677	2.06155
Aeroport	#6	18.0986	-63.0503	0.619048	0.603976	0.697987		0.652084	0.650379	0.70444	767.206	1.80278
Aeroport	#6	18.0986	-63.0502	0.510204	0.611576	0.701665		0.649215	0.664957	0.699962	768.737	1.5
Aeroport	#6	18.0986	-63.0502	0.563218	0.620072	0.688649		0.644068	0.673059	0.704442	770.271	1.5
Aeroport	#6	18.0986	-63.0502	0.634146	0.623216	0.67623		0.611644	0.658153	0.710173	771.806	1.5
Aeroport	#6	18.0986	-63.0502	0.626374	0.624703	0.673993		0.562621	0.630828	0.701149	773.344	2.5
Aeroport	#6	18.0986	-63.0502	0.659574	0.636224	0.676471		0.511954	0.580804	0.665819	774.884	3.90512
Aeroport	#6	18.0986	-63.0501	0.6875	0.65839	0.67193		0.460396	0.489927	0.590297	776.426	4.60977
Aeroport	#6	18.0986	-63.0501	0.69697	0.681429	0.661914		0.425917	0.390575	0.486681	777.97	5
Aeroport	#6	18.0986	-63.0501	0.666667	0.695986	0.646281		0.410271	0.325365	0.386534	779.516	5.22015
Aeroport	#6	18.0986	-63.0501	0.693694	0.701534	0.637728		0.394305	0.298022	0.323529	781.064	5.59017
Aeroport	#6	18.0986	-63.0501	0.637795	0.702999	0.641768		0.379232	0.276865	0.30847	782.614	6
Aeroport	#6	18.0986	-63.05	0.663717	0.698897	0.657895		0.380506	0.2657	0.310044	784.166	4.94975
Aeroport	#6	18.0986	-63.05	0.587629	0.684482	0.67663		0.392888	0.284907	0.308031	785.721	3.80789
Aeroport	#6	18.0986	-63.05	0.567568	0.663016	0.691974		0.396396	0.312646	0.305019	787.277	2.5
Aeroport	#6	18.0986	-63.05	0.581395	0.646494	0.696011		0.385461	0.325557	0.306765	788.835	1.5
Aeroport	#6	18.0986	-63.05	0.636364	0.643478	0.689868		0.372627	0.325401	0.318182	790.395	2.12132
Aeroport	#6	18.0986	-63.0499	0.666667	0.649485	0.681188		0.376807	0.328896	0.339806	791.958	3
Aeroport	#6	18.0986	-63.0499	0.670886	0.654545	0.679675		0.394341	0.341192	0.368327	793.52	2.69258
Aeroport	#6	18.0986	-63.0499	0.632184	0.656	0.681759		0.416956	0.362971	0.402973	795.081	2.5
Aeroport	#6	18.0986	-63.0499	0.648352	0.653631	0.674383		0.438155	0.395219	0.446223	796.644	2.06155
Aeroport	#6	18.0986	-63.0499	0.647059	0.649718	0.655373		0.449167	0.435974	0.49013	798.209	2.23607
Aeroport	#6	18.0986	-63.0499	0.666667	0.647757	0.639369		0.451125	0.470687	0.510799	799.776	3.53553
Aeroport	#6	18.0986	-63.0498	0.676768	0.655052	0.636614		0.449468	0.479714	0.513445	801.345	4.92443
Aeroport	#6	18.0986	-63.0498	0.653846	0.668516	0.63959		0.444903	0.464634	0.519417	802.915	5.5
Aeroport	#6	18.0986	-63.0498	0.645833	0.680199	0.639576		0.434753	0.452549	0.534237	804.488	5.5
Aeroport	#6	18.0986	-63.0498	0.619048	0.680838	0.633357		0.42326	0.469748	0.550696	806.063	5.85235
Aeroport	#6	18.0986	-63.0498	0.65	0.674144	0.629742		0.437588	0.510516	0.571253	807.639	5.52268
Aeroport	#6	18.0986	-63.0497	0.653061	0.669847	0.636824		0.504762	0.580457	0.612426	809.218	5.09902
Aeroport	#6	18.0986	-63.0497	0.66	0.670866	0.657738		0.598731	0.648413	0.652074	810.798	4.47214
Aeroport	#6	18.0986	-63.0497	0.680851	0.672857	0.680798		0.655486	0.672868	0.666223	812.38	4
Aeroport	#6	18.0986	-63.0497	0.700935	0.671683	0.688163		0.656977	0.668449	0.667811	813.964	4
Aeroport	#6	18.0986	-63.0497	0.666667	0.665416	0.685737		0.633713	0.661095	0.677114	815.55	3.64005
Aeroport	#6	18.0986	-63.0496	0.663717	0.659259	0.679605		0.619233	0.673653	0.688555	817.137	3.3541
Aeroport	#6	18.0986	-63.0496	0.673077	0.654092	0.677804		0.600587	0.673991	0.683126	818.727	2.69258
Aeroport	#6	18.0986	-63.0496	0.62	0.641176	0.675054		0.566017	0.659483	0.663838	820.318	2.06155
Aeroport	#6	18.0986	-63.0496	0.56701	0.61612	0.658537		0.544041	0.668409	0.660646	821.911	1.41421
Aeroport	#6	18.0986	-63.0496	0.408163	0.5776	0.621622		0.554033	0.70726	0.682367	823.426	0.5
Aeroport	#6	18.0986	-63.0496	0.428571	0.541219	0.568421		0.583313	0.733098	0.702786	824.841	0
Aeroport	#6	18.0986	-63.0495	0.569231	0.533714	0.532228		0.586271	0.716061	0.690106	826.258	0.5
Aeroport	#6	18.0986	-63.0495	0.52809	0.544196	0.538745		0.550437	0.672474	0.654365	827.678	1
Aeroport	#6	18.0986	-63.0495	0.505882	0.551414	0.548718		0.493108	0.62512	0.604061	829.1	0.5
Aeroport	#6	18.0986	-63.0495	0.566265	0.541387	0.526802		0.42195	0.570792	0.504052	830.524	0.5
Aeroport	#6	18.0986	-63.0493	0.472222	0.358156	0.340909		0.433315	0.616807	0.60298	840.561	0
Aeroport	#6	18.0986	-63.0493	0.575758	0.493261	0.395556		0.375213	0.574963	0.585565	842.004	1
Aeroport	#6	18.0986	-63.0493	0.488372	0.590909	0.400438		0.337146	0.524229	0.565673	843.449	1
Aeroport	#6	18.0986	-63.0493	0.56962	0.630769	0.402062		0.324942	0.495347	0.558758	844.897	0.707107
Aeroport	#6	18.0986	-63.0493	0.530864	0.623293	0.416847		0.336698	0.4977	0.571785	846.346	0
Aeroport	#6	18.0986	-63.0492	0.549296	0.543902	0.455598		0.407231	0.555047	0.656652	850.709	0.5
Aeroport	#6	18.0986	-63.0492	0.566265	0.549036	0.475129		0.406129	0.570225	0.67359	852.168	0.5
Aeroport	#6	18.0986	-63.0492	0.387755	0.536606	0.500838		0.401274	0.565293	0.678003	853.629	0
Aeroport	#6	18.0986	-63.0489	0.410256	0.543514	0.497076		0.276693	0.410466	0.55122	878.789	0.5
Aeroport	#6	18.0986	-63.0488	0.534247	0.600313	0.499255		0.282142	0.400449	0.539428	880.288	1.41421
Aeroport	#6	18.0986	-63.0488	0.529412	0.621181	0.514329		0.284813	0.390135	0.51731	881.788	1.5
Aeroport	#6	18.0986	-63.0488	0.555556	0.626524	0.5456		0.277644	0.386213	0.502049	883.291	1.5
Aeroport	#6	18.0986	-63.0488	0.553191	0.631277	0.573066		0.285298	0.391949	0.504132	884.795	1.5
Aeroport	#6	18.0986	-63.0488	0.551402	0.635934	0.589744		0.310062	0.406582	0.513176	886.301	1.58114
Aeroport	#6	18.0986	-63.0487	0.489362	0.637824	0.600845		0.319701	0.423729	0.499334	887.81	1
Aeroport	#6	18.0986	-63.0487	0.386667	0.633929	0.607759		0.315479	0.436743	0.476941	889.32	1
Aeroport	#6	18.0986	-63.0487	0.432432	0.618321	0.611307		0.319079	0.440553	0.465327	890.832	1
Aeroport	#6	18.0986	-63.0487	0.405405	0.591369	0.610119		0.338547	0.428023	0.454869	892.346	1
Aeroport	#6	18.0986	-63.0487	0.40625	0.561587	0.607973		0.335759	0.402854	0.434657	893.863	1
Aeroport	#6	18.0986	-63.0486	0.362319	0.550633	0.603186		0.303498	0.384187	0.407166	895.38	1
Aeroport	#6	18.0986	-63.0486	0.486486	0.554896	0.59292		0.271574	0.381679	0.392966	896.9	1.5
Aeroport	#6	18.0986	-63.0486	0.480519	0.567609	0.58562		0.254467	0.383582	0.387056	898.422	1.58114
Aeroport	#6	18.0986	-63.0486	0.518072	0.58207	0.593319		0.24795	0.373494	0.38904	899.946	2
Aeroport	#6	18.0986	-63.0486	0.6	0.602782	0.607113		0.244326	0.35636	0.399092	901.471	2.5
Aeroport	#6	18.0986	-63.0485	0.613636	0.627564	0.618871		0.236142	0.345833	0.401454	902.998	2.91548
Aeroport	#6	18.0986	-63.0485	0.64	0.647059	0.622335		0.22558	0.341111	0.381868	904.528	2.5
Aeroport	#6	18.0986	-63.0485	0.568627	0.658579	0.623639		0.222272	0.321995	0.340483	906.059	1.41421
Aeroport	#6	18.0986	-63.0485	0.428571	0.659831	0.616418		0.223947	0.287508	0.293542	907.591	0.5
Aeroport	#6	18.0986	-63.048	0.457627	0.371505	0.666667		0.285988	0.292135	0.587284	948.056	0.5
Aeroport	#6	18.0986	-63.048	0.55814	0.518687	0.65381		0.307301	0.309756	0.657652	949.635	2.5
Aeroport	#6	18.0986	-63.048	0.469027	0.60232	0.601762		0.4375	0.38971	0.673945	951.215	0.5
Aeroport	#6	18.0986	-63.0475	0.42	0.466026	0.378882		0.702822	0.58395	0.634164	992.835	0
Aeroport	#6	18.0986	-63.0475	0.606557	0.535238	0.477673		0.682437	0.526441	0.546473	994.456	1.80278
Aeroport	#6	18.0986	-63.0474	0.64539	0.579643	0.461967		0.547548	0.398512	0.391938	996.077	2
Aeroport	#6	18.0986	-63.0474	0.461538	0.271091	0.384196		0.405207	0.331874	0.584704	1002.58	0.5
Aeroport	#6	18.0986	-63.0473	0.482759	0.361272	0.535632		0.412129	0.388586	0.682381	1004.21	2.06155
Aeroport	#6	18.0986	-63.0473	0.530864	0.497231	0.620112		0.379715	0.416698	0.687561	1005.84	1.80278
Aeroport	#6	18.0986	-63.0473	0.572816	0.572965	0.654717		0.412488	0.468223	0.668005	1007.47	0
Aeroport	#6	18.0987	-63.0505	0.653846	0.598846	0.588168		0.631354	0.545744	0.661756	749.192	0.707107
Aeroport	#6	18.0987	-63.0504	0.646018	0.644953	0.643929		0.554532	0.520447	0.655877	750.702	1.80278
Aeroport	#6	18.0987	-63.0504	0.603774	0.675359	0.666075		0.554401	0.552716	0.673924	752.213	1.41421
Aeroport	#6	18.0987	-63.0504	0.60396	0.68179	0.661376		0.597603	0.608466	0.699613	753.727	0.5
Aeroport	#6	18.0987	-63.0504	0.641509	0.670996	0.650612		0.634198	0.651155	0.718402	755.244	0.707107
Aeroport	#6	18.0987	-63.0504	0.610169	0.659472	0.653812		0.657093	0.675866	0.724208	756.762	1.80278
Aeroport	#6	18.0987	-63.0503	0.631579	0.653846	0.666149		0.67757	0.680572	0.713046	758.283	3.3541
Aeroport	#6	18.0987	-63.0503	0.68932	0.654179	0.669528		0.694527	0.675319	0.685754	759.806	5.14782
Aeroport	#6	18.0987	-63.0503	0.588235	0.65241	0.659664		0.699014	0.673724	0.670387	761.331	4.71699
Aeroport	#6	18.0987	-63.0503	0.526882	0.645161	0.653036		0.685035	0.679229	0.68595	762.858	4.03113
Aeroport	#6	18.0987	-63.0503	0.621622	0.638973	0.670773		0.665763	0.681564	0.709282	764.388	4.03113
Aeroport	#6	18.0987	-63.0503	0.609195	0.640071	0.696246		0.654098	0.680683	0.715973	765.92	3.64005
Aeroport	#6	18.0987	-63.0502	0.604167	0.64688	0.708195		0.642202	0.674238	0.707948	767.454	3.5
Aeroport	#6	18.0987	-63.0502	0.632184	0.647249	0.701345		0.610807	0.652372	0.695993	768.99	3.5
Aeroport	#6	18.0987	-63.0502	0.647059	0.639858	0.684292		0.558182	0.611901	0.684298	770.528	3.5
Aeroport	#6	18.0987	-63.0502	0.673913	0.63606	0.67008		0.508897	0.574723	0.665796	772.068	4.03113
Aeroport	#6	18.0987	-63.0502	0.666667	0.641494	0.668912		0.471143	0.528302	0.62963	773.61	5.31507
Aeroport	#6	18.0987	-63.0501	0.698925	0.65602	0.665911		0.439252	0.456684	0.567532	775.155	6.57647
Aeroport	#6	18.0987	-63.0501	0.71134	0.673627	0.658824		0.420021	0.382789	0.487034	776.701	6.80074
Aeroport	#6	18.0987	-63.0501	0.68932	0.684951	0.651556		0.414604	0.337866	0.409265	778.25	6.5
Aeroport	#6	18.0987	-63.0501	0.675676	0.688663	0.649402		0.409316	0.322467	0.360888	779.801	6.08276
Aeroport	#6	18.0987	-63.0501	0.677966	0.689146	0.652008		0.397493	0.300345	0.351107	781.353	5.59017
Aeroport	#6	18.0987	-63.05	0.688073	0.684451	0.661253		0.391798	0.283146	0.359949	782.908	5.5
Aeroport	#6	18.0987	-63.05	0.634615	0.670344	0.672401		0.396891	0.299258	0.365021	784.465	5.31507
Aeroport	#6	18.0987	-63.05	0.621053	0.652893	0.681487		0.402507	0.333812	0.368586	786.024	4.03113
Aeroport	#6	18.0987	-63.05	0.640449	0.644115	0.686018		0.399729	0.362807	0.381707	787.584	3.5
Aeroport	#6	18.0987	-63.05	0.659091	0.650041	0.684211		0.393671	0.382887	0.406446	789.147	3.80789
Aeroport	#6	18.0987	-63.0499	0.586207	0.657524	0.684564		0.397744	0.395951	0.436608	790.708	4.94975
Aeroport	#6	18.0987	-63.0499	0.594595	0.660756	0.687924		0.409524	0.40838	0.460241	792.27	4.60977
Aeroport	#6	18.0987	-63.0499	0.636364	0.658015	0.693773		0.424328	0.429226	0.482353	793.833	4.5
Aeroport	#6	18.0987	-63.0499	0.626374	0.651786	0.692607		0.43895	0.45761	0.511335	795.399	4.03113
Aeroport	#6	18.0987	-63.0499	0.666667	0.647959	0.685303		0.45098	0.484037	0.548964	796.966	4.12311
Aeroport	#6	18.0987	-63.0499	0.656566	0.647761	0.671504		0.456414	0.503137	0.574503	798.536	4.5
Aeroport	#6	18.0987	-63.0498	0.64	0.652531	0.661642		0.456349	0.516605	0.584973	800.107	4.03113
Aeroport	#6	18.0987	-63.0498	0.692308	0.660772	0.659021		0.450464	0.517469	0.59322	801.68	4
Aeroport	#6	18.0987	-63.0498	0.692308	0.669303	0.658708		0.435782	0.511651	0.602089	803.255	4
Aeroport	#6	18.0987	-63.0498	0.677419	0.670358	0.64996		0.411809	0.509551	0.600687	804.832	4
Aeroport	#6	18.0987	-63.0498	0.622222	0.661417	0.628231		0.404125	0.516357	0.59061	806.411	3.53553
Aeroport	#6	18.0987	-63.0497	0.631068	0.649958	0.606765		0.441456	0.548781	0.59799	807.992	3.16228
Aeroport	#6	18.0987	-63.0497	0.61165	0.645415	0.603239		0.522652	0.610407	0.628249	809.575	2.69258
Aeroport	#6	18.0987	-63.0497	0.694118	0.645788	0.608899		0.586997	0.655576	0.652941	811.159	2
Aeroport	#6	18.0987	-63.0497	0.590909	0.644262	0.604585		0.591139	0.674198	0.661799	812.745	2
Aeroport	#6	18.0987	-63.0497	0.632184	0.635945	0.595712		0.556127	0.675316	0.665231	814.334	1.80278
Aeroport	#6	18.0987	-63.0496	0.58	0.624179	0.587692		0.524339	0.668712	0.666181	815.924	1.5
Aeroport	#6	18.0987	-63.0496	0.62	0.606902	0.581882		0.493813	0.648775	0.659012	817.515	1
Aeroport	#6	18.0987	-63.0496	0.480769	0.57997	0.58124		0.455084	0.624093	0.642105	819.109	0.5
Aeroport	#6	18.0987	-63.0487	0.393939	0.561532	0.477977		0.3045	0.440064	0.548077	888.011	0
Aeroport	#6	18.0987	-63.0487	0.214953	0.561875	0.543624		0.345538	0.446439	0.550087	892.56	0
Aeroport	#6	18.0987	-63.0486	0.37931	0.560424	0.544757		0.317838	0.451904	0.536777	894.081	0.5
Aeroport	#6	18.0987	-63.0486	0.45679	0.564748	0.532438		0.293269	0.461201	0.53661	895.603	0.5
Aeroport	#6	18.0987	-63.0486	0.407407	0.568221	0.528481		0.28429	0.469459	0.540834	897.127	0.707107
Aeroport	#6	18.0987	-63.0486	0.506173	0.573799	0.543307		0.278837	0.467466	0.543964	898.652	1
Aeroport	#6	18.0987	-63.0486	0.445783	0.584185	0.559236		0.268188	0.457052	0.5492	900.18	1.5
Aeroport	#6	18.0987	-63.0485	0.542169	0.598711	0.568088		0.251811	0.440035	0.549387	901.71	1.58114
Aeroport	#6	18.0987	-63.0485	0.604396	0.614011	0.570325		0.24165	0.419495	0.534409	903.241	2
Aeroport	#6	18.0987	-63.0485	0.607843	0.631053	0.575672		0.245263	0.391839	0.502475	904.774	2.23607
Aeroport	#6	18.0987	-63.0485	0.604396	0.642331	0.586298		0.252101	0.362857	0.458256	906.309	2.06155
Aeroport	#6	18.0987	-63.0485	0.549296	0.641851	0.601618		0.256165	0.340809	0.416276	907.846	1.5
Aeroport	#6	18.0987	-63.0485	0.441176	0.635638	0.61936		0.260526	0.334064	0.380556	909.385	1.11803
Aeroport	#6	18.0987	-63.0484	0.44186	0.631148	0.63583		0.289914	0.340559	0.355184	910.925	1
Aeroport	#6	18.0987	-63.0484	0.5	0.625514	0.64635		0.335512	0.352589	0.345968	912.467	1
Aeroport	#6	18.0987	-63.0484	0.481481	0.6171	0.657784		0.36777	0.371908	0.358951	914.011	0.5
Aeroport	#6	18.0987	-63.0484	0.479452	0.605413	0.665131		0.39769	0.402866	0.380985	915.557	0.5
Aeroport	#6	18.0987	-63.0484	0.428571	0.596515	0.660557		0.427123	0.428141	0.382949	917.104	0
Aeroport	#6	18.0987	-63.048	0.529412	0.421538	0.678942		0.271416	0.282632	0.604189	946.829	0.5
Aeroport	#6	18.0987	-63.048	0.594595	0.5494	0.657948		0.322546	0.324366	0.67238	948.409	2.06155
Aeroport	#6	18.0987	-63.048	0.574074	0.617825	0.586957		0.462827	0.416378	0.683168	949.992	1.80278
Aeroport	#6	18.0987	-63.0479	0.491525	0.629304	0.446635		0.579599	0.483351	0.66422	951.576	0.5
Aeroport	#6	18.0987	-63.0475	0.454545	0.468847	0.419183		0.685657	0.579344	0.598236	991.663	0.5
Aeroport	#6	18.0987	-63.0475	0.633803	0.563433	0.496879		0.658276	0.493736	0.485966	993.286	2.06155
Aeroport	#6	18.0987	-63.0474	0.657534	0.598961	0.432282		0.491757	0.347286	0.321814	994.909	1.41421
Aeroport	#6	18.0987	-63.0473	0.457627	0.380435	0.525568		0.435398	0.389527	0.686701	1003.05	0.5
Aeroport	#6	18.0987	-63.0473	0.5	0.505396	0.604726		0.404873	0.453374	0.699876	1004.68	0.5
Aeroport	#6	18.0987	-63.0527	0.454545	0.583117	0.560071		0.543384	0.521843	0.610603	577.779	0
Aeroport	#6	18.0987	-63.0505	0.64486	0.614191	0.583333		0.685465	0.616894	0.706218	747.88	1.80278
Aeroport	#6	18.0987	-63.0504	0.661017	0.651661	0.624101		0.622291	0.598477	0.698605	749.392	3.53553
Aeroport	#6	18.0987	-63.0504	0.660377	0.672515	0.653876		0.601128	0.615992	0.704607	750.907	2.91548
Aeroport	#6	18.0987	-63.0504	0.634409	0.674281	0.667579		0.614679	0.651049	0.715726	752.423	2.5
Aeroport	#6	18.0987	-63.0504	0.653061	0.662074	0.670348		0.643012	0.680436	0.721393	753.942	2.54951
Aeroport	#6	18.0987	-63.0504	0.654545	0.654443	0.671809		0.667536	0.695953	0.71497	755.463	3.3541
Aeroport	#6	18.0987	-63.0503	0.642857	0.652231	0.675896		0.681928	0.694133	0.694363	756.987	4.60977
Aeroport	#6	18.0987	-63.0503	0.634615	0.65088	0.676903		0.682892	0.680489	0.663812	758.512	6.10328
Aeroport	#6	18.0987	-63.0503	0.531915	0.644148	0.669593		0.670358	0.670466	0.653075	760.04	6.5
Aeroport	#6	18.0987	-63.0503	0.516484	0.633588	0.659272		0.65397	0.679092	0.672765	761.57	6.0208
Aeroport	#6	18.0987	-63.0503	0.530864	0.629893	0.669076		0.643231	0.693026	0.701377	763.102	6.0208
Aeroport	#6	18.0987	-63.0503	0.547619	0.638596	0.689474		0.634241	0.6935	0.713661	764.637	5.59017
Aeroport	#6	18.0987	-63.0502	0.642105	0.647525	0.704974		0.613779	0.672984	0.707729	766.173	5.5
Aeroport	#6	18.0987	-63.0502	0.643564	0.6461	0.70416		0.569978	0.629761	0.690413	767.712	5.5
Aeroport	#6	18.0987	-63.0502	0.690476	0.637977	0.688569		0.519318	0.575233	0.665653	769.252	5.5
Aeroport	#6	18.0987	-63.0502	0.658537	0.632094	0.672269		0.480544	0.53055	0.637235	770.795	5.85235
Aeroport	#6	18.0987	-63.0502	0.659091	0.634526	0.663986		0.447887	0.494033	0.604963	772.34	5.5
Aeroport	#6	18.0987	-63.0501	0.717647	0.644152	0.657548		0.421589	0.451113	0.567793	773.887	5.02494
Aeroport	#6	18.0987	-63.0501	0.673913	0.657986	0.651751		0.410213	0.411131	0.524957	775.436	4.92443
Aeroport	#6	18.0987	-63.0501	0.6875	0.668221	0.64497		0.416898	0.385737	0.484246	776.987	4.5
Aeroport	#6	18.0987	-63.0501	0.641509	0.671822	0.643411		0.427512	0.376991	0.454711	778.54	4.12311
Aeroport	#6	18.0987	-63.0501	0.673077	0.673606	0.643123		0.424183	0.362222	0.440415	780.096	3.64005
Aeroport	#6	18.0987	-63.05	0.62	0.668712	0.645914		0.409714	0.348091	0.434658	781.653	3.5
Aeroport	#6	18.0987	-63.05	0.652174	0.656371	0.653167		0.399615	0.350569	0.436501	783.212	3.5
Aeroport	#6	18.0987	-63.05	0.640449	0.639695	0.660317		0.397457	0.366289	0.451412	784.773	3.5
Aeroport	#6	18.0987	-63.05	0.612903	0.630894	0.665254		0.394926	0.392295	0.476667	786.336	3.5
Aeroport	#6	18.0987	-63.05	0.666667	0.633174	0.664101		0.386861	0.419355	0.503557	787.897	3.5
Aeroport	#6	18.0987	-63.0499	0.642857	0.640642	0.65838		0.38052	0.438332	0.527273	789.459	3.5
Aeroport	#6	18.0987	-63.0499	0.608696	0.643449	0.653409		0.384075	0.448993	0.540179	791.023	3.5
Aeroport	#6	18.0987	-63.0499	0.6	0.636687	0.651709		0.387454	0.463354	0.546647	792.589	3.5
Aeroport	#6	18.0987	-63.0499	0.617021	0.626527	0.652174		0.389059	0.476321	0.556209	794.157	3.16228
Aeroport	#6	18.0987	-63.0499	0.663158	0.620585	0.645813		0.39366	0.479255	0.57515	795.727	3
Aeroport	#6	18.0987	-63.0499	0.627907	0.621622	0.62585		0.39967	0.479012	0.593534	797.299	2.5
Aeroport	#6	18.0987	-63.0498	0.647059	0.624506	0.60221		0.403476	0.488	0.601385	798.872	2.06155
Aeroport	#6	18.0987	-63.0498	0.632184	0.628521	0.58951		0.398773	0.504352	0.600289	800.448	2
Aeroport	#6	18.0987	-63.0498	0.608696	0.632509	0.585185		0.384786	0.511207	0.598714	802.026	2
Aeroport	#6	18.0987	-63.0498	0.568182	0.628692	0.57128		0.363491	0.503438	0.589723	803.605	2
Aeroport	#6	18.0987	-63.0498	0.6	0.613993	0.535043		0.349323	0.489027	0.570441	805.186	1.58114
Aeroport	#6	18.0987	-63.0497	0.611111	0.59375	0.486438		0.358209	0.488543	0.550904	806.77	1.41421
Aeroport	#6	18.0987	-63.0497	0.611111	0.583265	0.452586		0.401496	0.527363	0.556962	808.355	1
Aeroport	#6	18.0987	-63.0497	0.59375	0.578584	0.436364		0.452962	0.578566	0.578066	809.942	0
Aeroport	#6	18.0987	-63.0485	0.409091	0.50258	0.473561		0.249102	0.470807	0.612692	901.957	0
Aeroport	#6	18.0987	-63.0485	0.431818	0.528689	0.474522		0.254964	0.449438	0.594916	903.492	0.5
Aeroport	#6	18.0987	-63.0485	0.465116	0.553846	0.491713		0.261596	0.437754	0.569658	905.029	0.5
Aeroport	#6	18.0987	-63.0485	0.439024	0.569468	0.52608		0.259942	0.432432	0.542568	906.568	0.5
Aeroport	#6	18.0987	-63.0485	0.527778	0.584699	0.562368		0.262948	0.430725	0.517053	908.109	1.41421
Aeroport	#6	18.0987	-63.0484	0.571429	0.602554	0.592179		0.311528	0.42992	0.496375	909.652	2
Aeroport	#6	18.0987	-63.0484	0.583333	0.619415	0.619048		0.397336	0.428202	0.490782	911.196	2.5
Aeroport	#6	18.0987	-63.0484	0.5	0.628111	0.645788		0.468216	0.435694	0.508715	912.742	2.5
Aeroport	#6	18.0987	-63.0484	0.590909	0.628483	0.662058		0.510978	0.464348	0.534379	914.29	2.23607
Aeroport	#6	18.0987	-63.0484	0.563218	0.634078	0.664625		0.525822	0.494357	0.537442	915.84	2
Aeroport	#6	18.0987	-63.0483	0.52381	0.639077	0.671665		0.515287	0.489858	0.505267	917.391	2
Aeroport	#6	18.0987	-63.0483	0.55814	0.637745	0.687117		0.487734	0.456237	0.449812	918.944	1.80278
Aeroport	#6	18.0987	-63.0483	0.55102	0.626488	0.699554		0.446328	0.425953	0.39791	920.499	1.5
Aeroport	#6	18.0987	-63.0483	0.54902	0.604839	0.694221		0.425806	0.421748	0.372193	922.055	1.5
Aeroport	#6	18.0987	-63.0483	0.505155	0.588028	0.681373		0.435401	0.425887	0.375881	923.614	1.5
Aeroport	#6	18.0987	-63.0482	0.56044	0.591808	0.673497		0.451804	0.41791	0.385345	925.174	1.41421
Aeroport	#6	18.0987	-63.0482	0.526882	0.606469	0.663768		0.454217	0.402628	0.380064	926.735	1
Aeroport	#6	18.0987	-63.0482	0.472527	0.611825	0.64132		0.417027	0.390651	0.361789	928.299	1
Aeroport	#6	18.0987	-63.0482	0.493976	0.608221	0.617329		0.359296	0.383085	0.351548	929.864	1
Aeroport	#6	18.0987	-63.0482	0.44186	0.60998	0.612131		0.324468	0.384834	0.359795	931.43	1
Aeroport	#6	18.0987	-63.0482	0.514286	0.617704	0.622711		0.328543	0.400451	0.375893	932.999	0.5
Aeroport	#6	18.0987	-63.048	0.547619	0.607685	0.672808		0.341632	0.341835	0.689635	947.186	2
Aeroport	#6	18.0987	-63.048	0.603774	0.644068	0.586557		0.470529	0.431193	0.692225	948.771	2.5
Aeroport	#6	18.0987	-63.0479	0.495652	0.641841	0.434474		0.562715	0.48828	0.672862	950.357	0.5
Aeroport	#6	18.0987	-63.0475	0.621622	0.530612	0.411869		0.564958	0.403981	0.375355	992.118	1.41421
Aeroport	#6	18.0987	-63.0474	0.566434	0.560502	0.339939		0.401776	0.278634	0.242919	993.744	0.5
Aeroport	#6	18.0987	-63.0527	0.636364	0.552063	0.576531		0.675902	0.67359	0.659035	569.232	0.707107
Aeroport	#6	18.0987	-63.0527	0.588785	0.57415	0.557789		0.707472	0.658596	0.634096	570.657	0.5
Aeroport	#6	18.0987	-63.0527	0.561644	0.576699	0.523466		0.556957	0.440121	0.480562	574.951	1
Aeroport	#6	18.0987	-63.0527	0.56044	0.605719	0.544768		0.499008	0.448631	0.483146	576.39	1.11803
Aeroport	#6	18.0987	-63.0526	0.5625	0.611185	0.551308		0.473894	0.472037	0.431919	577.831	0.5
Aeroport	#6	18.0987	-63.0505	0.542857	0.602484	0.537124		0.80592	0.663829	0.73715	743.549	0
Aeroport	#6	18.0987	-63.0505	0.587629	0.615757	0.553073		0.774234	0.686729	0.745215	745.059	0.707107
Aeroport	#6	18.0987	-63.0505	0.666667	0.631929	0.576037		0.720545	0.685319	0.73899	746.571	2.23607
Aeroport	#6	18.0987	-63.0504	0.657658	0.649836	0.60981		0.662189	0.670205	0.725316	748.086	4.12311
Aeroport	#6	18.0987	-63.0504	0.64486	0.662116	0.647904		0.619984	0.662801	0.714014	749.603	4.74342
Aeroport	#6	18.0987	-63.0504	0.688889	0.66273	0.675451		0.604798	0.670117	0.711506	751.122	4.5
Aeroport	#6	18.0987	-63.0504	0.630435	0.655303	0.684615		0.630494	0.690377	0.710247	752.644	4.52769
Aeroport	#6	18.0987	-63.0504	0.656566	0.649331	0.681645		0.668174	0.706492	0.699479	754.168	5.14782
Aeroport	#6	18.0987	-63.0503	0.672414	0.646018	0.675119		0.67998	0.698691	0.677056	755.694	6.10328
Aeroport	#6	18.0987	-63.0503	0.666667	0.640401	0.673441		0.660134	0.675152	0.650438	757.222	6.04152
Aeroport	#6	18.0987	-63.0503	0.590909	0.629992	0.669039		0.632439	0.660059	0.643699	758.752	5.52268
Aeroport	#6	18.0987	-63.0503	0.586207	0.619683	0.664587		0.62008	0.669366	0.664685	760.285	5.5
Aeroport	#6	18.0987	-63.0503	0.595506	0.617091	0.666312		0.614944	0.686448	0.692904	761.82	5.02494
Aeroport	#6	18.0987	-63.0503	0.614458	0.626374	0.680447		0.600792	0.682787	0.706281	763.356	4.74342
Aeroport	#6	18.0987	-63.0502	0.717949	0.636727	0.690844		0.570723	0.656758	0.703565	764.895	4.272
Aeroport	#6	18.0987	-63.0502	0.644444	0.636223	0.689261		0.530032	0.612391	0.687407	766.437	4
Aeroport	#6	18.0987	-63.0502	0.632184	0.628099	0.677991		0.497609	0.562212	0.660462	767.98	4
Aeroport	#6	18.0987	-63.0502	0.623529	0.61886	0.663934		0.474313	0.521924	0.628874	769.525	4
Aeroport	#6	18.0987	-63.0502	0.670588	0.620837	0.652305		0.44542	0.492336	0.603068	771.073	3.5
Aeroport	#6	18.0987	-63.0501	0.686747	0.630556	0.640832		0.413191	0.468639	0.586531	772.622	3.04138
Aeroport	#6	18.0987	-63.0501	0.662651	0.640625	0.628402		0.397338	0.452075	0.576411	774.174	3
Aeroport	#6	18.0987	-63.0501	0.659574	0.64697	0.615309		0.406875	0.438788	0.567696	775.727	2.5
Aeroport	#6	18.0987	-63.0501	0.617021	0.647162	0.606495		0.427946	0.430023	0.555902	777.283	2.23607
Aeroport	#6	18.0987	-63.0501	0.636364	0.646179	0.598662		0.43032	0.423469	0.536761	778.841	1.80278
Aeroport	#6	18.0987	-63.05	0.595506	0.640523	0.593047		0.409722	0.41652	0.513534	780.401	1.5
Aeroport	#6	18.0987	-63.05	0.626667	0.625447	0.593785		0.386194	0.41269	0.505764	781.962	1.5
Aeroport	#6	18.0987	-63.05	0.6	0.604752	0.596899		0.369798	0.408236	0.523599	783.525	1.5
Aeroport	#6	18.0987	-63.05	0.634146	0.592345	0.592148		0.355725	0.412221	0.549035	785.086	1.5
Aeroport	#6	18.0987	-63.05	0.586207	0.5898	0.57712		0.336286	0.42236	0.563184	786.648	1.5
Aeroport	#6	18.0987	-63.0499	0.590361	0.596535	0.555256		0.318231	0.427433	0.565383	788.213	1.5
Aeroport	#6	18.0987	-63.0499	0.566265	0.600377	0.535928		0.314571	0.432854	0.559159	789.779	1.5
Aeroport	#6	18.0987	-63.0499	0.641026	0.591534	0.520629		0.315058	0.44	0.550102	791.348	1.5
Aeroport	#6	18.0987	-63.0499	0.583333	0.576826	0.513834		0.313175	0.438944	0.543785	792.918	1.41421
Aeroport	#6	18.0987	-63.0499	0.512195	0.560776	0.50211		0.310734	0.422139	0.544465	794.491	1
Aeroport	#6	18.0987	-63.0499	0.53125	0.554639	0.475269		0.309604	0.402985	0.547424	796.065	0.5
Aeroport	#6	18.0987	-63.0498	0.5	0.549937	0.434053		0.309524	0.40073	0.540686	797.641	0.5
Aeroport	#6	18.0987	-63.0498	0.607143	0.546203	0.412658		0.306768	0.420608	0.523734	799.219	0
Aeroport	#6	18.0987	-63.0484	0.208333	0.494253	0.458937		0.28934	0.449407	0.555044	908.381	0
Aeroport	#6	18.0987	-63.0484	0.333333	0.533933	0.498155		0.391346	0.457514	0.560335	909.928	0.5
Aeroport	#6	18.0987	-63.0484	0.264151	0.560411	0.543262		0.476944	0.466199	0.580187	911.476	0.5
Aeroport	#6	18.0987	-63.0484	0.217391	0.57963	0.572354		0.513944	0.486573	0.604912	913.026	0.5
Aeroport	#6	18.0987	-63.0484	0.203125	0.602301	0.584906		0.517435	0.513514	0.614555	914.578	0.5
Aeroport	#6	18.0987	-63.0483	0.0410959	0.624567	0.60105		0.514722	0.523527	0.59935	916.131	0.5
Aeroport	#6	18.0987	-63.0483	0.482353	0.640088	0.634058		0.513482	0.509176	0.566997	917.686	0.5
Aeroport	#6	18.0987	-63.0483	0.532468	0.643322	0.667752		0.510393	0.497121	0.537271	919.243	1
Aeroport	#6	18.0987	-63.0483	0.613636	0.636364	0.680197		0.523763	0.509415	0.525737	920.802	1.41421
Aeroport	#6	18.0987	-63.0483	0.545455	0.630279	0.682243		0.548272	0.524469	0.529218	922.362	1.5
Aeroport	#6	18.0987	-63.0482	0.6	0.637158	0.68249		0.562594	0.515942	0.531933	923.924	2
Aeroport	#6	18.0987	-63.0482	0.545455	0.645818	0.680942		0.5566	0.491029	0.519444	925.488	2.5
Aeroport	#6	18.0987	-63.0482	0.582418	0.648196	0.666948		0.525773	0.46731	0.491379	927.054	2.5
Aeroport	#6	18.0987	-63.0482	0.543478	0.644269	0.650951		0.474899	0.445349	0.452991	928.621	2
Aeroport	#6	18.0987	-63.0482	0.483871	0.645207	0.646196		0.415239	0.415116	0.419855	930.189	1.5
Aeroport	#6	18.0987	-63.0482	0.595238	0.650949	0.65015		0.360398	0.388582	0.414008	931.76	2.06155
Aeroport	#6	18.0987	-63.0481	0.543478	0.656201	0.652835		0.342643	0.381101	0.432581	933.332	1.11803
Aeroport	#6	18.0987	-63.0481	0.575758	0.656869	0.659973		0.360931	0.386116	0.454963	934.905	1
Aeroport	#6	18.0987	-63.0481	0.505618	0.650773	0.681178		0.390607	0.400552	0.471729	936.481	1
Aeroport	#6	18.0987	-63.0481	0.5	0.634855	0.706016		0.404494	0.402971	0.487112	938.058	1
Aeroport	#6	18.0987	-63.0481	0.494505	0.609247	0.717698		0.391388	0.369985	0.494628	939.636	1
Aeroport	#6	18.0987	-63.048	0.471264	0.589439	0.724382		0.35063	0.317671	0.528561	941.216	1.11803
Aeroport	#6	18.0987	-63.048	0.571429	0.625676	0.718967		0.28617	0.284364	0.681998	944.381	0.5
Aeroport	#6	18.0987	-63.048	0.619048	0.656506	0.684959		0.381579	0.355136	0.719647	945.966	2.06155
Aeroport	#6	18.0987	-63.048	0.651376	0.663421	0.587732		0.485149	0.437597	0.711079	947.553	2.5
Aeroport	#6	18.0987	-63.0479	0.513514	0.647132	0.437005		0.545883	0.48256	0.687838	949.141	0.5
Aeroport	#6	18.0987	-63.0528	0.494253	0.577406	0.552699		0.649923	0.61542	0.61494	562.086	0
Aeroport	#6	18.0987	-63.0528	0.568627	0.569874	0.550645		0.591123	0.578384	0.574217	563.546	1
Aeroport	#6	18.0987	-63.0528	0.553191	0.56388	0.577402		0.557143	0.557277	0.554384	564.982	0.707107
Aeroport	#6	18.0987	-63.0527	0.542857	0.571823	0.58936		0.586561	0.589913	0.543449	569.257	0.5
Aeroport	#6	18.0987	-63.0505	0.636364	0.636364	0.549632		0.819672	0.641835	0.734683	740.727	0.5
Aeroport	#6	18.0987	-63.0505	0.647059	0.639379	0.55637		0.805516	0.674283	0.747484	742.238	1.80278
Aeroport	#6	18.0987	-63.0505	0.63964	0.646132	0.557676		0.773018	0.706406	0.755668	743.751	2.23607
Aeroport	#6	18.0987	-63.0505	0.670103	0.64898	0.570234		0.717203	0.715953	0.74513	745.266	3.53553
Aeroport	#6	18.0987	-63.0504	0.690722	0.653768	0.600339		0.649941	0.696515	0.718161	746.783	5
Aeroport	#6	18.0987	-63.0504	0.643564	0.656664	0.639899		0.591118	0.663883	0.688785	748.303	5
Aeroport	#6	18.0987	-63.0504	0.663158	0.655598	0.671378		0.567604	0.651613	0.679553	749.825	5.22015
Aeroport	#6	18.0987	-63.0504	0.662921	0.651146	0.681211		0.602381	0.677419	0.686458	751.349	5.5
Aeroport	#6	18.0987	-63.0504	0.67033	0.643813	0.670492		0.654907	0.705668	0.6875	752.875	5.22015
Aeroport	#6	18.0987	-63.0503	0.642857	0.635158	0.665102		0.664947	0.69697	0.677195	754.404	4.92443
Aeroport	#6	18.0987	-63.0503	0.633333	0.627155	0.661927		0.624211	0.663706	0.660185	755.935	4.272
Aeroport	#6	18.0987	-63.0503	0.644444	0.618151	0.659184		0.582494	0.640845	0.65638	757.467	3.53553
Aeroport	#6	18.0987	-63.0503	0.662651	0.613095	0.652657		0.572174	0.646008	0.671374	759.003	3.5
Aeroport	#6	18.0987	-63.0503	0.623529	0.612403	0.648498		0.571172	0.655378	0.691643	760.54	3.04138
Aeroport	#6	18.0987	-63.0503	0.616438	0.619048	0.652961		0.553229	0.647963	0.701425	762.079	2.91548
Aeroport	#6	18.0987	-63.0502	0.605263	0.62069	0.655777		0.522523	0.626341	0.697891	763.621	2.5
Aeroport	#6	18.0987	-63.0502	0.594595	0.616267	0.646091		0.494737	0.59867	0.68388	765.165	2
Aeroport	#6	18.0987	-63.0502	0.59375	0.60221	0.627746		0.475568	0.565681	0.659657	766.711	2
Aeroport	#6	18.0987	-63.0502	0.639344	0.590588	0.607792		0.462754	0.533895	0.631061	768.258	2
Aeroport	#6	18.0987	-63.0502	0.604938	0.59507	0.590476		0.437821	0.503396	0.609737	769.808	1.5
Aeroport	#6	18.0987	-63.0501	0.604938	0.608368	0.569273		0.398986	0.477739	0.597946	771.36	1.11803
Aeroport	#6	18.0987	-63.0501	0.621622	0.61841	0.545631		0.368605	0.461741	0.59258	772.915	1
Aeroport	#6	18.0987	-63.0501	0.623529	0.614841	0.521008		0.364075	0.448062	0.592768	774.471	0.5
Aeroport	#6	18.0987	-63.0501	0.578947	0.602564	0.502164		0.375656	0.437202	0.587912	776.029	0.5
Aeroport	#6	18.0987	-63.0501	0.575758	0.587649	0.487859		0.37658	0.432514	0.567297	777.589	0
Aeroport	#6	18.0987	-63.0482	0.457143	0.594272	0.626357		0.580759	0.579767	0.612144	922.678	0
Aeroport	#6	18.0987	-63.0482	0.514286	0.611314	0.63516		0.563796	0.554528	0.602204	924.244	0.5
Aeroport	#6	18.0987	-63.0482	0.435897	0.614498	0.633429		0.538326	0.530088	0.580942	925.811	0.5
Aeroport	#6	18.0987	-63.0482	0.375	0.612139	0.630308		0.50889	0.510574	0.547192	927.38	0
Aeroport	#6	18.0987	-63.0482	0.52381	0.62549	0.644507		0.389971	0.426415	0.51502	930.524	0.5
Aeroport	#6	18.0987	-63.0481	0.549296	0.640934	0.645926		0.345944	0.395631	0.539838	932.098	1.41421
Aeroport	#6	18.0987	-63.0481	0.56701	0.655172	0.644593		0.349965	0.393992	0.570899	933.674	2
Aeroport	#6	18.0987	-63.0481	0.608247	0.662965	0.653153		0.377049	0.415069	0.585317	935.251	2.06155
Aeroport	#6	18.0987	-63.0481	0.642857	0.662009	0.669863		0.40199	0.425544	0.589051	936.83	3
Aeroport	#6	18.0987	-63.0481	0.56044	0.655914	0.687953		0.399018	0.395245	0.584357	938.41	3
Aeroport	#6	18.0987	-63.048	0.525773	0.65317	0.711552		0.366618	0.334638	0.609286	939.993	2.5
Aeroport	#6	18.0987	-63.048	0.619048	0.662633	0.729369		0.320359	0.283762	0.671367	941.576	1.58114
Aeroport	#6	18.0987	-63.048	0.569892	0.675112	0.72625		0.322115	0.29927	0.731536	943.162	1.80278
Aeroport	#6	18.0987	-63.048	0.627451	0.679754	0.684423		0.412634	0.377915	0.756662	944.749	3.20156
Aeroport	#6	18.0987	-63.048	0.612245	0.664622	0.576895		0.492493	0.454328	0.744912	946.337	3.16228
Aeroport	#6	18.0987	-63.0479	0.56701	0.637692	0.43606		0.535402	0.486202	0.721435	947.927	1.41421
Aeroport	#6	18.0987	-63.0479	0.443478	0.612532	0.32008		0.575715	0.479914	0.690463	949.519	0
Aeroport	#6	18.0987	-63.0531	0.586957	0.503743	0.559871		0.75782	0.644409	0.655738	539.169	0.5
Aeroport	#6	18.0987	-63.053	0.494949	0.567568	0.573975		0.751529	0.651681	0.651521	546.266	0
Aeroport	#6	18.0987	-63.053	0.515152	0.6064	0.577396		0.724542	0.629125	0.642726	547.695	0
Aeroport	#6	18.0987	-63.0529	0.615385	0.629732	0.635767		0.727604	0.622583	0.624149	552.006	0.5
Aeroport	#6	18.0987	-63.0528	0.513514	0.618644	0.618343		0.524427	0.501498	0.536386	560.719	0.5
Aeroport	#6	18.0987	-63.0528	0.543478	0.59447	0.611717		0.468479	0.460435	0.492623	562.154	2.5
Aeroport	#6	18.0987	-63.0528	0.529412	0.585014	0.622088		0.444021	0.436503	0.460211	563.575	1.80278
Aeroport	#6	18.0987	-63.0528	0.479452	0.578495	0.636199		0.435897	0.435774	0.441242	565	0
Aeroport	#6	18.0987	-63.0505	0.709402	0.655583	0.568367		0.808186	0.653372	0.727086	739.417	1.58114
Aeroport	#6	18.0987	-63.0505	0.725806	0.654922	0.564037		0.790754	0.668373	0.731776	740.93	3.20156
Aeroport	#6	18.0987	-63.0505	0.636364	0.655088	0.557756		0.746929	0.693261	0.737517	742.445	3.04138
Aeroport	#6	18.0987	-63.0505	0.707865	0.654065	0.56621		0.674569	0.697368	0.720887	743.963	3
Aeroport	#6	18.0987	-63.0504	0.6875	0.654028	0.586		0.592059	0.668539	0.684629	745.483	3
Aeroport	#6	18.0987	-63.0504	0.62	0.652248	0.616979		0.531204	0.624686	0.648943	747.005	3
Aeroport	#6	18.0987	-63.0504	0.686747	0.646981	0.651948		0.518175	0.609195	0.646034	748.53	3.3541
Aeroport	#6	18.0987	-63.0504	0.641026	0.638909	0.656977		0.557264	0.645413	0.665879	750.057	3.5
Aeroport	#6	18.0987	-63.0504	0.6	0.624114	0.64182		0.600995	0.680969	0.679718	751.586	3.3541
Aeroport	#6	18.0987	-63.0503	0.6	0.608874	0.623915		0.593027	0.670167	0.68	753.117	3
Aeroport	#6	18.0987	-63.0503	0.604396	0.598383	0.621407		0.538017	0.629559	0.669487	754.65	2.5
Aeroport	#6	18.0987	-63.0503	0.631579	0.592458	0.614657		0.489061	0.598186	0.661916	756.186	1.58114
Aeroport	#6	18.0987	-63.0503	0.6	0.585938	0.599384		0.474416	0.591178	0.662047	757.724	1.5
Aeroport	#6	18.0987	-63.0503	0.605634	0.581605	0.585504		0.475136	0.589115	0.667089	759.263	1.11803
Aeroport	#6	18.0987	-63.0503	0.575758	0.578851	0.579487		0.4669	0.581553	0.665428	760.805	1
Aeroport	#6	18.0987	-63.0502	0.538462	0.570658	0.57265		0.450605	0.571779	0.656012	762.35	0.5
Aeroport	#6	18.0987	-63.0502	0.53125	0.554664	0.54849		0.435178	0.559074	0.639831	763.896	0
Aeroport	#6	18.0987	-63.0502	0.529412	0.533816	0.507194		0.415838	0.537523	0.616634	765.444	0
Aeroport	#6	18.0987	-63.0481	0.449275	0.567084	0.569231		0.33914	0.420789	0.637381	932.444	0
Aeroport	#6	18.0987	-63.0481	0.529412	0.603157	0.573435		0.367969	0.446714	0.652676	934.024	0.5
Aeroport	#6	18.0987	-63.0481	0.487179	0.624913	0.58806		0.390533	0.455639	0.656033	935.605	1
Aeroport	#6	18.0987	-63.0481	0.506173	0.639149	0.618915		0.388769	0.426202	0.652259	937.187	1
Aeroport	#6	18.0987	-63.048	0.522727	0.652757	0.670631		0.36646	0.369526	0.668861	938.772	1.5
Aeroport	#6	18.0987	-63.048	0.58	0.669565	0.70963		0.33707	0.33121	0.714135	940.357	2
Aeroport	#6	18.0987	-63.048	0.64	0.677835	0.707911		0.335888	0.357486	0.761384	941.945	1.5
Aeroport	#6	18.0987	-63.048	0.5625	0.666667	0.65324		0.386774	0.431935	0.783654	943.534	1.5
Aeroport	#6	18.0987	-63.048	0.590361	0.634146	0.54185		0.447913	0.492322	0.779583	945.124	2
Aeroport	#6	18.0987	-63.0479	0.604938	0.595522	0.42126		0.489911	0.512183	0.764307	946.717	2.54951
Aeroport	#6	18.0987	-63.0479	0.52381	0.572064	0.342538		0.527501	0.499845	0.740571	948.31	1
Aeroport	#6	18.0988	-63.0531	0.54717	0.45098	0.521912		0.651397	0.538745	0.504601	537.755	0.707107
Aeroport	#6	18.0988	-63.0531	0.594937	0.50455	0.545624		0.693935	0.572511	0.547269	539.17	0.5
Aeroport	#6	18.0988	-63.053	0.604938	0.575576	0.611065		0.633174	0.620352	0.583418	544.867	1.41421
Aeroport	#6	18.0988	-63.053	0.604396	0.620905	0.608417		0.591837	0.586514	0.538977	546.301	1
Aeroport	#6	18.0988	-63.0529	0.636364	0.618972	0.610675		0.566937	0.498312	0.492784	550.622	0.707107
Aeroport	#6	18.0988	-63.0529	0.655172	0.593902	0.637089		0.594841	0.505074	0.515862	552.069	0
Aeroport	#6	18.0988	-63.0529	0.513514	0.624633	0.631274		0.472401	0.438316	0.476424	556.432	1
Aeroport	#6	18.0988	-63.0528	0.506494	0.653933	0.632084		0.42029	0.39878	0.437716	557.893	0.5
Aeroport	#6	18.0988	-63.0528	0.555556	0.636239	0.631833		0.369504	0.355294	0.392697	559.326	0
Aeroport	#6	18.0988	-63.0528	0.443038	0.604979	0.622599		0.337305	0.317184	0.348002	560.747	1
Aeroport	#6	18.0988	-63.0528	0.449275	0.585851	0.608137		0.324278	0.291902	0.300364	562.172	0.5
Aeroport	#6	18.0988	-63.0505	0.652174	0.64635	0.560729		0.742945	0.635891	0.674383	738.109	1.11803
Aeroport	#6	18.0988	-63.0505	0.612245	0.641499	0.549121		0.721348	0.622603	0.673417	739.625	1.5
Aeroport	#6	18.0988	-63.0505	0.594937	0.635965	0.542933		0.663656	0.630769	0.678003	741.143	1.11803
Aeroport	#6	18.0988	-63.0505	0.657895	0.630412	0.552812		0.578862	0.627314	0.661079	742.663	1
Aeroport	#6	18.0988	-63.0504	0.651376	0.630915	0.56126		0.497551	0.599838	0.628478	744.186	1
Aeroport	#6	18.0988	-63.0504	0.603604	0.626847	0.577332		0.450376	0.563786	0.605519	745.711	1
Aeroport	#6	18.0988	-63.0504	0.573034	0.613511	0.590772		0.446747	0.554269	0.614757	747.238	1.5
Aeroport	#6	18.0988	-63.0504	0.546667	0.592345	0.585774		0.469191	0.578191	0.636983	748.768	1.5
Aeroport	#6	18.0988	-63.0504	0.482759	0.561587	0.555556		0.47856	0.593462	0.645498	750.299	1.5
Aeroport	#6	18.0988	-63.0503	0.478261	0.538788	0.532468		0.449246	0.575992	0.642444	751.833	1
Aeroport	#6	18.0988	-63.0503	0.534247	0.526835	0.520721		0.399538	0.541886	0.630072	753.369	0.5
Aeroport	#6	18.0988	-63.048	0.404762	0.613027	0.62465		0.322841	0.380237	0.703171	939.141	0
Aeroport	#6	18.0988	-63.048	0.5	0.557113	0.477289		0.365954	0.515353	0.787424	943.914	0
Aeroport	#6	18.0988	-63.0479	0.428571	0.51048	0.385696		0.399707	0.531356	0.787386	945.508	0.707107
Aeroport	#6	18.0988	-63.0479	0.458824	0.488872	0.342545		0.42834	0.532355	0.777531	947.104	0.707107
Aeroport	#6	18.0988	-63.0491	0.468085	0.328935	0.540707		0.434446	0.598378	0.666112	853.046	0
Aeroport	#6	18.0988	-63.049	0.473684	0.398496	0.534791		0.431596	0.59119	0.660661	854.539	0.5
Aeroport	#6	18.0988	-63.049	0.456311	0.443662	0.519745		0.420621	0.579317	0.654242	856.033	0.5
Aeroport	#6	18.0988	-63.049	0.509804	0.4437	0.503577		0.411682	0.569061	0.652174	857.529	0.707107
Aeroport	#6	18.0988	-63.049	0.54902	0.408213	0.503429		0.406438	0.573105	0.65475	859.028	1
Aeroport	#6	18.0988	-63.049	0.542857	0.357895	0.52283		0.408761	0.594178	0.660264	860.528	1
Aeroport	#6	18.0988	-63.0489	0.482143	0.3274	0.552992		0.419471	0.613173	0.665372	862.03	1
Aeroport	#6	18.0988	-63.0489	0.472727	0.347826	0.574292		0.427055	0.620896	0.666835	863.535	1
Aeroport	#6	18.0988	-63.0489	0.454545	0.401624	0.578947		0.43442	0.617045	0.659835	865.041	1
Aeroport	#6	18.0988	-63.0489	0.518519	0.439331	0.572872		0.444083	0.600856	0.649577	866.55	1
Aeroport	#6	18.0988	-63.0489	0.577982	0.444882	0.575325		0.443012	0.58011	0.644575	868.06	1
Aeroport	#6	18.0988	-63.0489	0.490909	0.438486	0.583679		0.420728	0.560811	0.641568	869.572	0.5
Aeroport	#6	18.0988	-63.0488	0.475728	0.434134	0.57888		0.384796	0.538122	0.63052	871.087	0.5
Aeroport	#6	18.0988	-63.0488	0.5	0.421543	0.549598		0.351536	0.506202	0.610694	872.603	0.5
Aeroport	#6	18.0988	-63.0488	0.490566	0.389585	0.51551		0.322034	0.475958	0.589973	874.121	0
Aeroport	#6	18.0988	-63.0488	0.529412	0.353063	0.490107		0.298312	0.461711	0.573151	875.642	0
Aeroport	#6	18.0988	-63.0488	0.466667	0.332402	0.479493		0.289737	0.464351	0.551229	877.164	0
Aeroport	#6	18.0988	-63.0494	0.537037	0.490933	0.624785		0.467216	0.636143	0.687136	826.635	0.5
Aeroport	#6	18.0988	-63.0494	0.504762	0.50655	0.617977		0.472133	0.639694	0.681979	828.093	0.5
Aeroport	#6	18.0988	-63.0493	0.571429	0.513719	0.605985		0.472307	0.642429	0.679319	829.553	1
Aeroport	#6	18.0988	-63.0493	0.515789	0.516454	0.587251		0.462577	0.630116	0.671605	831.015	1
Aeroport	#6	18.0988	-63.0493	0.511111	0.514607	0.577965		0.457151	0.606705	0.65454	832.48	1.5
Aeroport	#6	18.0988	-63.0493	0.465347	0.508627	0.582719		0.465296	0.6	0.635421	833.946	1.80278
Aeroport	#6	18.0988	-63.0493	0.485149	0.503047	0.597434		0.49035	0.609264	0.629005	835.415	1.5
Aeroport	#6	18.0988	-63.0492	0.509804	0.505551	0.614907		0.508882	0.615987	0.640698	836.886	1
Aeroport	#6	18.0988	-63.0492	0.466667	0.513138	0.624469		0.505912	0.610691	0.656786	838.359	1
Aeroport	#6	18.0988	-63.0492	0.465347	0.516053	0.622112		0.492391	0.605469	0.668559	839.835	1.41421
Aeroport	#6	18.0988	-63.0492	0.5	0.508333	0.608392		0.478223	0.614773	0.676686	841.312	1.5
Aeroport	#6	18.0988	-63.0492	0.544304	0.491901	0.595506		0.468762	0.624242	0.676237	842.792	1.5
Aeroport	#6	18.0988	-63.0492	0.458824	0.471417	0.592784		0.456829	0.617225	0.668585	844.274	1.5
Aeroport	#6	18.0988	-63.0491	0.435294	0.447957	0.592372		0.433584	0.602146	0.662651	845.758	1.5
Aeroport	#6	18.0988	-63.0491	0.357143	0.401381	0.594281		0.417025	0.603819	0.670321	847.244	1.5
Aeroport	#6	18.0988	-63.0491	0.44	0.330178	0.598592		0.434709	0.627325	0.691382	848.732	1
Aeroport	#6	18.0988	-63.0491	0.479452	0.284464	0.605735		0.479853	0.654215	0.710176	850.222	1.11803
Aeroport	#6	18.0988	-63.0491	0.5	0.321383	0.614907		0.515152	0.671808	0.718965	851.715	1.80278
Aeroport	#6	18.0988	-63.049	0.575758	0.414508	0.616776		0.525958	0.677876	0.717479	853.209	2.23607
Aeroport	#6	18.0988	-63.049	0.581395	0.479936	0.611238		0.523593	0.672981	0.714286	854.706	2.5
Aeroport	#6	18.0988	-63.049	0.55102	0.499237	0.603774		0.516448	0.662172	0.714086	856.205	2.54951
Aeroport	#6	18.0988	-63.049	0.55102	0.482675	0.604814		0.506267	0.658791	0.717528	857.705	3
Aeroport	#6	18.0988	-63.049	0.590909	0.444134	0.624025		0.500877	0.669764	0.724939	859.208	3
Aeroport	#6	18.0988	-63.0489	0.525773	0.414855	0.651144		0.507165	0.682426	0.734826	860.713	3
Aeroport	#6	18.0988	-63.0489	0.546392	0.4419	0.671233		0.517778	0.691664	0.744076	862.219	3
Aeroport	#6	18.0988	-63.0489	0.6	0.505709	0.673077		0.533605	0.695532	0.744727	863.728	3
Aeroport	#6	18.0988	-63.0489	0.553191	0.550207	0.66718		0.551572	0.694927	0.742084	865.239	3
Aeroport	#6	18.0988	-63.0489	0.465347	0.559862	0.665087		0.555159	0.692714	0.745155	866.752	3
Aeroport	#6	18.0988	-63.0489	0.431193	0.557636	0.668498		0.537915	0.690157	0.750765	868.266	2.5
Aeroport	#6	18.0988	-63.0488	0.529412	0.560148	0.663977		0.505178	0.678694	0.747037	869.783	2.5
Aeroport	#6	18.0988	-63.0488	0.56701	0.558955	0.646532		0.467299	0.650647	0.731507	871.301	2.23607
Aeroport	#6	18.0988	-63.0488	0.612245	0.539974	0.6231		0.42763	0.617231	0.711925	872.822	2
Aeroport	#6	18.0988	-63.0488	0.584906	0.508257	0.605656		0.399432	0.600902	0.697585	874.344	2
Aeroport	#6	18.0988	-63.0488	0.541284	0.478743	0.598479		0.399319	0.607527	0.685047	875.869	2
Aeroport	#6	18.0988	-63.0487	0.622642	0.468371	0.599719		0.424197	0.62106	0.67082	877.395	2
Aeroport	#6	18.0988	-63.0487	0.6	0.472665	0.606684		0.452247	0.62833	0.660326	878.923	1.5
Aeroport	#6	18.0988	-63.0487	0.54717	0.471065	0.615947		0.472065	0.631166	0.657911	880.453	1.5
Aeroport	#6	18.0988	-63.0487	0.529412	0.459596	0.629086		0.484243	0.634472	0.661086	881.985	1.5
Aeroport	#6	18.0988	-63.0487	0.471698	0.450882	0.640203		0.486709	0.628734	0.661442	883.519	1.5
Aeroport	#6	18.0988	-63.0486	0.480769	0.453297	0.645991		0.474116	0.604464	0.653722	885.055	1.41421
Aeroport	#6	18.0988	-63.0486	0.446429	0.455163	0.639323		0.448406	0.569375	0.637795	886.592	1
Aeroport	#6	18.0988	-63.0486	0.45614	0.445532	0.619624		0.420738	0.535655	0.6169	888.132	0.5
Aeroport	#6	18.0988	-63.0486	0.259843	0.424552	0.593875		0.392709	0.505553	0.590992	889.673	0
Aeroport	#6	18.0988	-63.0497	0.571429	0.563735	0.641915		0.556772	0.685887	0.722918	800.802	0
Aeroport	#6	18.0988	-63.0497	0.553571	0.60499	0.644809		0.552248	0.683267	0.72244	802.222	0.5
Aeroport	#6	18.0988	-63.0497	0.627451	0.624679	0.64247		0.531942	0.671699	0.719966	803.644	0.5
Aeroport	#6	18.0988	-63.0496	0.651376	0.627249	0.640031		0.518902	0.665392	0.720088	805.069	1
Aeroport	#6	18.0988	-63.0496	0.634615	0.615434	0.641273		0.532624	0.672213	0.724158	806.496	1.5
Aeroport	#6	18.0988	-63.0496	0.623762	0.601089	0.645338		0.56723	0.690024	0.728663	807.926	2
Aeroport	#6	18.0988	-63.0496	0.642857	0.609574	0.652305		0.591423	0.708056	0.730414	809.358	1.58114
Aeroport	#6	18.0988	-63.0496	0.675676	0.636935	0.66278		0.589516	0.712439	0.725294	810.792	0.5
Aeroport	#6	18.0988	-63.0496	0.586207	0.651802	0.671788		0.574917	0.703158	0.714426	812.229	0.5
Aeroport	#6	18.0988	-63.0495	0.555556	0.63344	0.673307		0.563021	0.696666	0.70627	813.668	0
Aeroport	#6	18.0988	-63.0495	0.578947	0.588196	0.670469		0.568182	0.705276	0.706142	815.11	0
Aeroport	#6	18.0988	-63.0495	0.555556	0.54	0.67002		0.569205	0.709332	0.708333	816.554	0
Aeroport	#6	18.0988	-63.0495	0.525424	0.5081	0.676012		0.544118	0.68531	0.706558	818	0
Aeroport	#6	18.0988	-63.0495	0.521368	0.499649	0.678853		0.516448	0.645992	0.698912	819.449	0.5
Aeroport	#6	18.0988	-63.0494	0.541284	0.507053	0.673627		0.500154	0.623438	0.688915	820.9	0.5
Aeroport	#6	18.0988	-63.0494	0.608247	0.525581	0.662461		0.495316	0.625204	0.676711	822.353	1.11803
Aeroport	#6	18.0988	-63.0494	0.659574	0.549091	0.650575		0.49286	0.633411	0.664355	823.808	1.58114
Aeroport	#6	18.0988	-63.0494	0.638298	0.56974	0.6386		0.49185	0.636964	0.651264	825.266	2.06155
Aeroport	#6	18.0988	-63.0494	0.595745	0.577995	0.624309		0.49967	0.637135	0.638566	826.726	2
Aeroport	#6	18.0988	-63.0493	0.576471	0.575092	0.596811		0.498366	0.631032	0.62836	828.189	2
Aeroport	#6	18.0988	-63.0493	0.594203	0.568807	0.556122		0.482807	0.605634	0.612106	829.653	2
Aeroport	#6	18.0988	-63.0493	0.583333	0.56831	0.52648		0.468765	0.569423	0.583673	831.12	2.5
Aeroport	#6	18.0988	-63.0493	0.552941	0.568729	0.535613		0.46274	0.548112	0.552581	832.589	3.20156
Aeroport	#6	18.0988	-63.0493	0.590361	0.563973	0.566969		0.478542	0.552421	0.543032	834.06	3.5
Aeroport	#6	18.0988	-63.0492	0.604938	0.55309	0.587179		0.493671	0.570413	0.558021	835.534	3
Aeroport	#6	18.0988	-63.0492	0.564103	0.539531	0.588652		0.482783	0.576846	0.570501	837.009	2.23607
Aeroport	#6	18.0988	-63.0492	0.5	0.520887	0.57289		0.456022	0.571064	0.57152	838.487	1.5
Aeroport	#6	18.0988	-63.0492	0.462687	0.49183	0.552732		0.442186	0.581047	0.580128	839.967	1
Aeroport	#6	18.0988	-63.0492	0.411765	0.448037	0.545894		0.455382	0.603245	0.58427	841.449	0.5
Aeroport	#6	18.0988	-63.0492	0.471698	0.397163	0.557927		0.470009	0.608839	0.577532	842.933	0.707107
Aeroport	#6	18.0988	-63.0491	0.438596	0.34876	0.575972		0.458148	0.591518	0.568884	844.419	1
Aeroport	#6	18.0988	-63.0491	0.322581	0.287383	0.588571		0.442804	0.575323	0.583735	845.908	0.5
Aeroport	#6	18.0988	-63.0491	0.344262	0.214794	0.601148		0.457413	0.591483	0.626974	847.398	0.5
Aeroport	#6	18.0988	-63.0491	0.235294	0.174917	0.617391		0.504	0.630592	0.670498	848.891	0.5
Aeroport	#6	18.0988	-63.0491	0.283019	0.215777	0.63543		0.549282	0.669811	0.697723	850.386	0.5
Aeroport	#6	18.0988	-63.049	0.346939	0.313059	0.648402		0.578864	0.694516	0.707865	851.883	0.5
Aeroport	#6	18.0988	-63.049	0.508772	0.395349	0.653979		0.592814	0.703288	0.713964	853.382	1.11803
Aeroport	#6	18.0988	-63.049	0.506849	0.443329	0.654196		0.588173	0.694129	0.718906	854.883	1.5
Aeroport	#6	18.0988	-63.049	0.514286	0.460199	0.654663		0.569522	0.674895	0.720494	856.386	1
Aeroport	#6	18.0988	-63.049	0.535714	0.446182	0.666291		0.548263	0.661053	0.724974	857.891	1
Aeroport	#6	18.0988	-63.0489	0.47541	0.432335	0.690795		0.540511	0.660798	0.73589	859.398	1
Aeroport	#6	18.0988	-63.0489	0.552239	0.473797	0.709887		0.547688	0.673117	0.752772	860.907	1.80278
Aeroport	#6	18.0988	-63.0489	0.542857	0.54927	0.714876		0.569682	0.690242	0.760548	862.418	3.20156
Aeroport	#6	18.0988	-63.0489	0.52381	0.59869	0.706914		0.596517	0.70623	0.762082	863.931	4.92443
Aeroport	#6	18.0988	-63.0489	0.573034	0.616776	0.698888		0.608347	0.722948	0.769302	865.446	4.92443
Aeroport	#6	18.0988	-63.0489	0.557895	0.623736	0.695958		0.602278	0.734305	0.780235	866.963	4.5
Aeroport	#6	18.0988	-63.0488	0.56701	0.633657	0.690806		0.582173	0.73103	0.778556	868.482	4.5
Aeroport	#6	18.0988	-63.0488	0.626374	0.637815	0.68175		0.551303	0.705882	0.764242	870.002	4.12311
Aeroport	#6	18.0988	-63.0488	0.621053	0.628971	0.666937		0.509996	0.674634	0.747445	871.525	4
Aeroport	#6	18.0988	-63.0488	0.591837	0.607568	0.657439		0.48464	0.665635	0.742227	873.05	4
Aeroport	#6	18.0988	-63.0488	0.54	0.584248	0.655565		0.501235	0.68204	0.743511	874.577	4
Aeroport	#6	18.0988	-63.0487	0.640449	0.576282	0.661512		0.547703	0.703125	0.747404	876.105	4
Aeroport	#6	18.0988	-63.0487	0.565217	0.582031	0.672823		0.587261	0.718387	0.752203	877.636	3.5
Aeroport	#6	18.0988	-63.0487	0.592233	0.586575	0.684768		0.607625	0.730909	0.75802	879.168	3.5
Aeroport	#6	18.0988	-63.0487	0.559633	0.581579	0.69135		0.618702	0.740756	0.761406	880.702	3.5
Aeroport	#6	18.0988	-63.0487	0.596154	0.577505	0.691718		0.62142	0.738318	0.759234	882.238	3.5
Aeroport	#6	18.0988	-63.0486	0.603774	0.583082	0.69339		0.608174	0.721266	0.752951	883.776	3.16228
Aeroport	#6	18.0988	-63.0486	0.614679	0.589577	0.699187		0.580415	0.698384	0.744043	885.316	3
Aeroport	#6	18.0988	-63.0486	0.6	0.584858	0.701201		0.550309	0.677114	0.734205	886.858	2.5
Aeroport	#6	18.0988	-63.0486	0.570248	0.56499	0.691156		0.520884	0.656566	0.71989	888.401	2
Aeroport	#6	18.0988	-63.0486	0.504	0.541298	0.673108		0.48848	0.633333	0.698775	889.946	1.41421
Aeroport	#6	18.0988	-63.0485	0.479675	0.522988	0.647321		0.451522	0.609555	0.672284	891.493	1
Aeroport	#6	18.0988	-63.0485	0.526316	0.508945	0.620853		0.418393	0.590504	0.64667	893.042	0.5
Aeroport	#6	18.0988	-63.0485	0.528302	0.499346	0.596738		0.397919	0.576888	0.627618	894.593	0.5
Aeroport	#6	18.0988	-63.0485	0.520833	0.494314	0.575597		0.384843	0.567115	0.611798	896.145	0.5
Aeroport	#6	18.0988	-63.0485	0.494737	0.489389	0.554462		0.371359	0.55308	0.59317	897.699	0.5
Aeroport	#6	18.0988	-63.05	0.52459	0.48655	0.565986		0.600388	0.626207	0.686747	777.996	0
Aeroport	#6	18.0988	-63.0499	0.642276	0.531816	0.59596		0.644276	0.644922	0.697164	779.578	0.5
Aeroport	#6	18.0988	-63.0499	0.634921	0.575535	0.612329		0.650725	0.650282	0.705948	781.161	1
Aeroport	#6	18.0988	-63.0499	0.616	0.583479	0.62111		0.644958	0.652532	0.715528	782.747	1
Aeroport	#6	18.0988	-63.0499	0.516129	0.566629	0.633911		0.643273	0.653421	0.724336	784.335	0.707107
Aeroport	#6	18.0988	-63.0499	0.555556	0.562696	0.649499		0.630775	0.645737	0.730004	785.924	0.5
Aeroport	#6	18.0988	-63.0499	0.614679	0.587915	0.65579		0.603427	0.629348	0.732638	787.516	0.5
Aeroport	#6	18.0988	-63.0498	0.529412	0.617647	0.652283		0.569779	0.609195	0.730233	789.109	0.5
Aeroport	#6	18.0988	-63.0498	0.574074	0.627797	0.64867		0.534547	0.589253	0.723137	790.704	0.707107
Aeroport	#6	18.0988	-63.0498	0.592593	0.617048	0.651325		0.506268	0.584764	0.715916	792.301	1
Aeroport	#6	18.0988	-63.0498	0.589286	0.598916	0.657658		0.507423	0.611033	0.714708	793.729	1.41421
Aeroport	#6	18.0988	-63.0498	0.626168	0.580856	0.662295		0.537376	0.651728	0.720244	795.142	1.5
Aeroport	#6	18.0988	-63.0497	0.647059	0.575107	0.666008		0.565543	0.682286	0.726316	796.557	1.5
Aeroport	#6	18.0988	-63.0497	0.632653	0.590653	0.669485		0.571664	0.696318	0.730709	797.974	2
Aeroport	#6	18.0988	-63.0497	0.655914	0.62663	0.673934		0.569403	0.695259	0.72796	799.394	2
Aeroport	#6	18.0988	-63.0497	0.62	0.657514	0.677621		0.556196	0.679946	0.713539	800.816	2.23607
Aeroport	#6	18.0988	-63.0497	0.655914	0.669084	0.675676		0.527978	0.657113	0.690199	802.241	2.5
Aeroport	#6	18.0988	-63.0496	0.659574	0.663123	0.670412		0.507148	0.650819	0.673707	803.668	2.91548
Aeroport	#6	18.0988	-63.0496	0.644444	0.645278	0.665695		0.527339	0.665599	0.670204	805.098	2.5
Aeroport	#6	18.0988	-63.0496	0.634146	0.627119	0.661864		0.577039	0.686561	0.67748	806.53	2.5
Aeroport	#6	18.0988	-63.0496	0.662921	0.627015	0.66586		0.605381	0.699787	0.686312	807.964	2.5
Aeroport	#6	18.0988	-63.0496	0.652174	0.64777	0.677889		0.598125	0.695652	0.690722	809.401	2.5
Aeroport	#6	18.0988	-63.0496	0.649485	0.666667	0.692975		0.579629	0.679155	0.688408	810.84	2.06155
Aeroport	#6	18.0988	-63.0495	0.627451	0.667632	0.700214		0.565439	0.668357	0.685199	812.282	2
Aeroport	#6	18.0988	-63.0495	0.612903	0.65124	0.700741		0.570115	0.682111	0.684932	813.726	2
Aeroport	#6	18.0988	-63.0495	0.651163	0.623406	0.697139		0.57221	0.691775	0.677212	815.173	2
Aeroport	#6	18.0988	-63.0495	0.617977	0.595991	0.690173		0.547698	0.656863	0.656777	816.621	2
Aeroport	#6	18.0988	-63.0495	0.612903	0.577015	0.676637		0.509377	0.591884	0.623352	818.072	2.5
Aeroport	#6	18.0988	-63.0494	0.591398	0.569099	0.65368		0.468009	0.538248	0.586343	819.526	2.5
Aeroport	#6	18.0988	-63.0494	0.6	0.56701	0.624868		0.437012	0.515571	0.552684	820.981	1.5
Aeroport	#6	18.0988	-63.0494	0.653333	0.563291	0.596566		0.418244	0.520054	0.527501	822.439	1.11803
Aeroport	#6	18.0988	-63.0494	0.521127	0.556561	0.56927		0.41364	0.530026	0.505819	823.899	0.707107
Aeroport	#6	18.0988	-63.0494	0.538462	0.537994	0.544669		0.421442	0.527374	0.480392	825.362	0
Aeroport	#6	18.0988	-63.0493	0.446154	0.515088	0.50604		0.414802	0.508721	0.461975	826.827	0
Aeroport	#6	18.0988	-63.0493	0.347826	0.504478	0.438155		0.398515	0.47599	0.444776	828.294	0
Aeroport	#6	18.0988	-63.0493	0.534884	0.515963	0.38322		0.380102	0.438506	0.419195	829.763	0.5
Aeroport	#6	18.0988	-63.0493	0.54386	0.531606	0.404959		0.361531	0.407987	0.389617	831.234	1.58114
Aeroport	#6	18.0988	-63.0493	0.457627	0.526616	0.463248		0.358842	0.400853	0.389277	832.708	1.5
Aeroport	#6	18.0988	-63.0492	0.478261	0.494105	0.481375		0.364771	0.433574	0.417457	834.184	1
Aeroport	#6	18.0988	-63.0492	0.32	0.445946	0.462687		0.360269	0.466364	0.437255	835.662	0.5
Aeroport	#6	18.0988	-63.0489	0.22449	0.383838	0.717485		0.505724	0.608851	0.722393	859.597	0.5
Aeroport	#6	18.0988	-63.0489	0.481481	0.486096	0.724311		0.525729	0.637969	0.735648	861.11	2.23607
Aeroport	#6	18.0988	-63.0489	0.486486	0.562208	0.716667		0.55485	0.663598	0.738353	862.625	3.60555
Aeroport	#6	18.0988	-63.0489	0.552632	0.608096	0.70385		0.57431	0.690602	0.74539	864.143	4.47214
Aeroport	#6	18.0988	-63.0489	0.584416	0.631579	0.691275		0.577865	0.709059	0.753295	865.662	4.12311
Aeroport	#6	18.0988	-63.0488	0.638554	0.649236	0.68254		0.571885	0.703928	0.744802	867.183	3.3541
Aeroport	#6	18.0988	-63.0488	0.627907	0.657191	0.673362		0.557569	0.673706	0.72359	868.706	3
Aeroport	#6	18.0988	-63.0488	0.555556	0.655689	0.662432		0.526882	0.648817	0.711325	870.231	3.16228
Aeroport	#6	18.0988	-63.0488	0.619048	0.644068	0.657244		0.518146	0.663043	0.723946	871.758	3.80789
Aeroport	#6	18.0988	-63.0488	0.604396	0.631657	0.659876		0.564081	0.701647	0.746439	873.287	3.16228
Aeroport	#6	18.0988	-63.0487	0.6	0.628433	0.668533		0.633492	0.732518	0.764277	874.818	3
Aeroport	#6	18.0988	-63.0487	0.561644	0.634592	0.684211		0.677075	0.749646	0.776134	876.351	3
Aeroport	#6	18.0988	-63.0487	0.62963	0.641589	0.696183		0.6902	0.76233	0.783968	877.885	3
Aeroport	#6	18.0988	-63.0487	0.604651	0.642612	0.700089		0.692364	0.76947	0.787788	879.422	3.60555
Aeroport	#6	18.0988	-63.0487	0.628866	0.645084	0.690397		0.688182	0.767298	0.785985	880.96	4.60977
Aeroport	#6	18.0988	-63.0486	0.659574	0.652111	0.693649		0.678103	0.758831	0.782872	882.5	5.09902
Aeroport	#6	18.0988	-63.0486	0.642105	0.662013	0.715328		0.664356	0.751508	0.782725	884.042	4.92443
Aeroport	#6	18.0988	-63.0486	0.607477	0.664804	0.735117		0.646209	0.745517	0.783355	885.586	4.47214
Aeroport	#6	18.0988	-63.0486	0.641509	0.658858	0.74104		0.62125	0.738794	0.778923	887.131	3.80789
Aeroport	#6	18.0988	-63.0486	0.627451	0.643592	0.730086		0.590013	0.724247	0.765927	888.679	3.16228
Aeroport	#6	18.0988	-63.0485	0.650485	0.625	0.71223		0.553991	0.702621	0.746921	890.228	2.91548
Aeroport	#6	18.0988	-63.0485	0.62963	0.613434	0.697071		0.521725	0.682177	0.726908	891.779	2.5
Aeroport	#6	18.0988	-63.0485	0.641509	0.611535	0.686724		0.500917	0.670111	0.715515	893.332	2.5
Aeroport	#6	18.0988	-63.0485	0.631068	0.61196	0.675334		0.489154	0.662435	0.708973	894.887	2.5
Aeroport	#6	18.0988	-63.0485	0.643564	0.613029	0.654762		0.477189	0.65036	0.700823	896.443	2.06155
Aeroport	#6	18.0988	-63.0485	0.555556	0.609886	0.626837		0.46336	0.642857	0.688479	898.001	1.58114
Aeroport	#6	18.0988	-63.0484	0.586957	0.599404	0.606662		0.447608	0.646676	0.678287	899.561	1.5
Aeroport	#6	18.0988	-63.0484	0.525773	0.578387	0.605598		0.435268	0.652601	0.6733	901.123	1
Aeroport	#6	18.0988	-63.0484	0.5625	0.551862	0.617341		0.429209	0.643006	0.665316	902.686	1
Aeroport	#6	18.0988	-63.0484	0.524752	0.516109	0.624553		0.428627	0.618921	0.651502	904.251	0.5
Aeroport	#6	18.0988	-63.0483	0.489362	0.393333	0.572626		0.386278	0.523179	0.576178	908.957	0.5
Aeroport	#6	18.0988	-63.0483	0.474747	0.381992	0.554572		0.37039	0.497563	0.547383	910.529	0.5
Aeroport	#6	18.0988	-63.0501	0.59375	0.497781	0.53213		0.546164	0.64938	0.668939	767.307	0.5
Aeroport	#6	18.0988	-63.0501	0.603175	0.524194	0.579096		0.570756	0.656805	0.690918	768.879	1
Aeroport	#6	18.0988	-63.05	0.62963	0.549155	0.6082		0.583756	0.645847	0.708545	770.454	1
Aeroport	#6	18.0988	-63.05	0.633027	0.577502	0.614754		0.583771	0.636972	0.719685	772.031	1.41421
Aeroport	#6	18.0988	-63.05	0.570248	0.597855	0.615664		0.578121	0.644905	0.727182	773.609	1.5
Aeroport	#6	18.0988	-63.05	0.508197	0.602247	0.623279		0.600981	0.669506	0.732371	775.19	1.5
Aeroport	#6	18.0988	-63.05	0.618182	0.608696	0.639485		0.647361	0.69416	0.733945	776.772	2
Aeroport	#6	18.0988	-63.0499	0.672727	0.631124	0.656012		0.679754	0.704592	0.731847	778.357	2.23607
Aeroport	#6	18.0988	-63.0499	0.651376	0.657028	0.666923		0.675028	0.702862	0.729958	779.943	2.69258
Aeroport	#6	18.0988	-63.0499	0.653846	0.660377	0.673891		0.660065	0.702742	0.731432	781.531	3
Aeroport	#6	18.0988	-63.0499	0.66	0.641851	0.683168		0.655811	0.707465	0.734112	783.121	2.54951
Aeroport	#6	18.0988	-63.0499	0.64	0.632294	0.694352		0.648671	0.704826	0.733378	784.714	2.5
Aeroport	#6	18.0988	-63.0499	0.66	0.645495	0.69763		0.630845	0.686106	0.728803	786.307	2.5
Aeroport	#6	18.0988	-63.0498	0.649485	0.667434	0.693015		0.606044	0.655768	0.718866	787.903	2.5
Aeroport	#6	18.0988	-63.0498	0.67033	0.678177	0.686844		0.570674	0.623585	0.70566	789.491	2.5
Aeroport	#6	18.0988	-63.0498	0.685393	0.670477	0.682438		0.533944	0.608214	0.694455	790.901	2.5
Aeroport	#6	18.0988	-63.0498	0.652174	0.655523	0.678676		0.520814	0.623003	0.685504	792.313	2.5
Aeroport	#6	18.0988	-63.0498	0.636364	0.638298	0.67319		0.528243	0.642887	0.6771	793.728	2.5
Aeroport	#6	18.0988	-63.0497	0.658537	0.624585	0.667286		0.524815	0.64841	0.666105	795.145	2
Aeroport	#6	18.0988	-63.0497	0.619048	0.620609	0.667406		0.494677	0.639822	0.657767	796.565	2
Aeroport	#6	18.0988	-63.0497	0.594937	0.625923	0.671733		0.462998	0.62568	0.647153	797.988	1.80278
Aeroport	#6	18.0988	-63.0497	0.584416	0.636564	0.676995		0.442083	0.604367	0.614148	799.412	1.5
Aeroport	#6	18.0988	-63.0497	0.626667	0.63806	0.677029		0.415485	0.576419	0.558276	800.84	1.11803
Aeroport	#6	18.0988	-63.0496	0.650794	0.627746	0.667498		0.387415	0.562244	0.50587	802.269	1
Aeroport	#6	18.0988	-63.0496	0.515152	0.602576	0.646127		0.392182	0.565525	0.477541	803.702	0.5
Aeroport	#6	18.0988	-63.0496	0.529412	0.574468	0.614815		0.431844	0.569498	0.482871	805.136	0.5
Aeroport	#6	18.0988	-63.0496	0.555556	0.562761	0.597241		0.461975	0.571973	0.508328	806.573	0.5
Aeroport	#6	18.0988	-63.0496	0.62069	0.578783	0.610514		0.468013	0.568081	0.544186	808.013	1
Aeroport	#6	18.0988	-63.0496	0.634146	0.612626	0.63722		0.46049	0.554913	0.572342	809.454	1.5
Aeroport	#6	18.0988	-63.0495	0.625	0.637668	0.661306		0.450207	0.547607	0.585734	810.898	2.23607
Aeroport	#6	18.0988	-63.0495	0.612903	0.64804	0.678116		0.444787	0.563691	0.586025	812.345	3.20156
Aeroport	#6	18.0988	-63.0495	0.638298	0.641422	0.684814		0.440476	0.577566	0.567315	813.794	3.16228
Aeroport	#6	18.0988	-63.0495	0.644444	0.62116	0.674918		0.429457	0.548936	0.525397	815.245	2.23607
Aeroport	#6	18.0988	-63.0495	0.614458	0.590551	0.644279		0.398693	0.478814	0.463096	816.698	1.5
Aeroport	#6	18.0988	-63.0494	0.555556	0.551346	0.593341		0.336557	0.401709	0.394916	818.154	0.707107
Aeroport	#6	18.0988	-63.0489	0.254902	0.295337	0.722605		0.483409	0.619303	0.711211	859.805	1
Aeroport	#6	18.0988	-63.0489	0.333333	0.4241	0.718352		0.501288	0.639024	0.714592	861.322	1.80278
Aeroport	#6	18.0988	-63.0489	0.506849	0.525965	0.702564		0.513709	0.653996	0.718812	862.842	2.82843
Aeroport	#6	18.0988	-63.0489	0.594595	0.581818	0.686007		0.507761	0.661491	0.717108	864.363	2.23607
Aeroport	#6	18.0988	-63.0488	0.567568	0.607561	0.674058		0.495104	0.638912	0.691176	865.887	1.58114
Aeroport	#6	18.0988	-63.0488	0.545455	0.61629	0.661885		0.487923	0.590818	0.650626	867.412	1
Aeroport	#6	18.0988	-63.0488	0.592593	0.618412	0.641563		0.471061	0.570213	0.633311	868.94	1.41421
Aeroport	#6	18.0988	-63.0488	0.587302	0.615023	0.627072		0.483992	0.616479	0.665393	870.469	2
Aeroport	#6	18.0988	-63.0488	0.552632	0.606256	0.629191		0.56181	0.691247	0.714829	872	1.41421
Aeroport	#6	18.0988	-63.0487	0.57377	0.600619	0.643989		0.653069	0.739521	0.749416	873.533	1
Aeroport	#6	18.0988	-63.0487	0.458333	0.60179	0.666667		0.704183	0.756449	0.766259	875.068	1
Aeroport	#6	18.0988	-63.0487	0.45098	0.611535	0.683278		0.712204	0.762693	0.773896	876.605	1
Aeroport	#6	18.0988	-63.0487	0.555556	0.626298	0.68366		0.700208	0.760444	0.777204	878.144	1.80278
Aeroport	#6	18.0988	-63.0487	0.578947	0.641264	0.67507		0.679551	0.750663	0.775462	879.684	3.3541
Aeroport	#6	18.0988	-63.0486	0.627907	0.656968	0.683996		0.667172	0.742405	0.774429	881.227	4.60977
Aeroport	#6	18.0988	-63.0486	0.67033	0.672072	0.717835		0.671548	0.742309	0.778462	882.771	5.83095
Aeroport	#6	18.0988	-63.0486	0.669903	0.686761	0.748768		0.676296	0.746569	0.786142	884.317	6.32456
Aeroport	#6	18.0988	-63.0486	0.638095	0.694498	0.759943		0.666231	0.751244	0.7861	885.865	5.70088
Aeroport	#6	18.0988	-63.0486	0.636364	0.691412	0.755454		0.63884	0.744803	0.77677	887.414	5.09902
Aeroport	#6	18.0988	-63.0485	0.655172	0.681928	0.741018		0.606147	0.725137	0.761866	888.966	4.74342
Aeroport	#6	18.0988	-63.0485	0.656566	0.675241	0.726027		0.581129	0.705111	0.747776	890.519	4.5
Aeroport	#6	18.0988	-63.0485	0.623762	0.674714	0.716385		0.570626	0.696278	0.743818	892.074	4.5
Aeroport	#6	18.0988	-63.0485	0.625	0.677554	0.707668		0.571838	0.694561	0.746326	893.631	4.5
Aeroport	#6	18.0988	-63.0485	0.680851	0.679625	0.689938		0.570573	0.689203	0.749319	895.19	4.03113
Aeroport	#6	18.0988	-63.0485	0.663158	0.678756	0.666107		0.563725	0.688056	0.745301	896.75	3.53553
Aeroport	#6	18.0988	-63.0484	0.64	0.672076	0.648801		0.551807	0.698306	0.741878	898.312	3.3541
Aeroport	#6	18.0988	-63.0484	0.641509	0.658285	0.649435		0.54195	0.708804	0.743558	899.876	3
Aeroport	#6	18.0988	-63.0484	0.622642	0.639087	0.664516		0.542416	0.7068	0.744347	901.441	3
Aeroport	#6	18.0988	-63.0484	0.608247	0.614162	0.680328		0.548316	0.696776	0.740343	903.008	1.41421
Aeroport	#6	18.0988	-63.0484	0.474747	0.579098	0.683785		0.546532	0.682558	0.731057	904.577	0.5
Aeroport	#6	18.0988	-63.0483	0.469388	0.542406	0.677808		0.527307	0.661113	0.714209	906.148	0.5
Aeroport	#6	18.0988	-63.0483	0.565217	0.518617	0.669024		0.505741	0.638082	0.690408	907.72	2.12132
Aeroport	#6	18.0988	-63.0483	0.553191	0.508692	0.664154		0.502462	0.62997	0.67058	909.294	2.5
Aeroport	#6	18.0988	-63.0483	0.529412	0.498328	0.660676		0.523876	0.63835	0.668671	910.87	1.58114
Aeroport	#6	18.0988	-63.0483	0.504274	0.482192	0.655346		0.55099	0.643515	0.679305	912.447	1
Aeroport	#6	18.0988	-63.0482	0.409091	0.463309	0.643056		0.543975	0.630713	0.686723	914.026	0.5
Aeroport	#6	18.0988	-63.0482	0.385827	0.449834	0.624028		0.493367	0.60335	0.681297	915.607	0.5
Aeroport	#6	18.0988	-63.0482	0.476636	0.438466	0.593031		0.426078	0.570018	0.661885	917.189	1.41421
Aeroport	#6	18.0988	-63.0482	0.469388	0.420808	0.551282		0.37331	0.536207	0.632513	918.773	1.11803
Aeroport	#6	18.0988	-63.0482	0.377358	0.394393	0.504862		0.342239	0.502689	0.601618	920.359	0.5
Aeroport	#6	18.0989	-63.0501	0.565217	0.523046	0.546004		0.465836	0.60447	0.675368	761.357	0
Aeroport	#6	18.0989	-63.0501	0.6	0.543834	0.54089		0.509228	0.626235	0.668883	762.927	1
Aeroport	#6	18.0989	-63.0501	0.633027	0.570711	0.547826		0.55586	0.654333	0.669826	764.498	1.5
Aeroport	#6	18.0989	-63.0501	0.675676	0.593952	0.580518		0.592075	0.676918	0.677946	766.071	2.23607
Aeroport	#6	18.0989	-63.0501	0.652174	0.607663	0.620915		0.606669	0.677725	0.686406	767.647	2.91548
Aeroport	#6	18.0989	-63.05	0.670103	0.618677	0.642436		0.607344	0.661922	0.692356	769.224	3
Aeroport	#6	18.0989	-63.05	0.642105	0.62969	0.644679		0.593458	0.647347	0.691515	770.803	3.16228
Aeroport	#6	18.0989	-63.05	0.650485	0.640297	0.641864		0.570869	0.645448	0.686073	772.384	3.5
Aeroport	#6	18.0989	-63.05	0.623762	0.645535	0.642312		0.567541	0.65366	0.678137	773.967	2.69258
Aeroport	#6	18.0989	-63.05	0.662651	0.651121	0.643312		0.585421	0.661771	0.666532	775.552	2.06155
Aeroport	#6	18.0989	-63.0499	0.605263	0.659674	0.64424		0.598928	0.657803	0.64932	777.139	1.5
Aeroport	#6	18.0989	-63.0499	0.633803	0.666667	0.646837		0.58709	0.642691	0.635479	778.728	1.11803
Aeroport	#6	18.0989	-63.0499	0.589744	0.663928	0.654807		0.569182	0.640235	0.633298	780.319	1
Aeroport	#6	18.0989	-63.0499	0.653333	0.64688	0.662921		0.562272	0.654784	0.640981	781.911	1
Aeroport	#6	18.0989	-63.0499	0.657143	0.629516	0.668405		0.55457	0.661616	0.643357	783.506	1
Aeroport	#6	18.0989	-63.0499	0.589041	0.627273	0.669391		0.538462	0.638871	0.629193	785.102	0.707107
Aeroport	#6	18.0989	-63.0498	0.542857	0.641987	0.666071		0.524035	0.592023	0.602968	786.663	0.5
Aeroport	#6	18.0989	-63.0498	0.53125	0.652952	0.661061		0.5	0.546976	0.579872	788.073	0.5
Aeroport	#6	18.0989	-63.0498	0.59375	0.649025	0.657143		0.469091	0.539496	0.570289	789.485	0.5
Aeroport	#6	18.0989	-63.0498	0.552239	0.638814	0.652422		0.449261	0.560408	0.562779	790.9	0.5
Aeroport	#6	18.0989	-63.0498	0.559322	0.626374	0.643587		0.438565	0.566997	0.541831	792.317	0.5
Aeroport	#6	18.0989	-63.0497	0.563636	0.610749	0.636364		0.412166	0.548747	0.509865	793.737	0
Aeroport	#6	18.0989	-63.0495	0.633333	0.561254	0.564069		0.273684	0.401617	0.404598	809.517	0.5
Aeroport	#6	18.0989	-63.0495	0.641791	0.588119	0.609113		0.257367	0.404762	0.40081	810.966	1.80278
Aeroport	#6	18.0989	-63.0495	0.654321	0.588561	0.628468		0.239216	0.407547	0.376803	812.418	1.41421
Aeroport	#6	18.0989	-63.0495	0.567568	0.560065	0.614724		0.240876	0.384164	0.333757	813.871	0.5
Aeroport	#6	18.0989	-63.0489	0.285714	0.222222	0.707042		0.49531	0.640295	0.696407	860.022	0
Aeroport	#6	18.0989	-63.0489	0.375	0.362702	0.69515		0.50026	0.64295	0.701676	861.544	1.11803
Aeroport	#6	18.0989	-63.0489	0.454545	0.45034	0.682965		0.487852	0.637127	0.698309	863.068	0.5
Aeroport	#6	18.0989	-63.0487	0.387755	0.552795	0.69124		0.697941	0.757576	0.772781	876.868	0.707107
Aeroport	#6	18.0989	-63.0487	0.592593	0.595442	0.687138		0.660238	0.736533	0.766543	878.411	1.80278
Aeroport	#6	18.0989	-63.0486	0.681159	0.62395	0.694716		0.63222	0.717268	0.759767	879.956	3.16228
Aeroport	#6	18.0989	-63.0486	0.627907	0.650485	0.72428		0.635277	0.710503	0.759932	881.502	4.24264
Aeroport	#6	18.0989	-63.0486	0.66	0.67623	0.7523		0.650943	0.713203	0.766528	883.051	5.83095
Aeroport	#6	18.0989	-63.0486	0.708738	0.691706	0.763703		0.650541	0.719891	0.767065	884.601	7.61577
Aeroport	#6	18.0989	-63.0486	0.656566	0.696354	0.760782		0.627645	0.717197	0.759772	886.153	7.07107
Aeroport	#6	18.0989	-63.0485	0.697674	0.693931	0.74982		0.601036	0.702282	0.750143	887.706	6.67083
Aeroport	#6	18.0989	-63.0485	0.622222	0.691892	0.733794		0.589212	0.688559	0.743713	889.262	6.5
Aeroport	#6	18.0989	-63.0485	0.681818	0.691481	0.72		0.5953	0.685558	0.746693	890.819	6.5
Aeroport	#6	18.0989	-63.0485	0.623529	0.690837	0.708531		0.612011	0.693402	0.755796	892.378	6.5
Aeroport	#6	18.0989	-63.0485	0.6	0.691505	0.697905		0.627641	0.698656	0.764931	893.939	6.0208
Aeroport	#6	18.0989	-63.0485	0.659574	0.692712	0.685203		0.632535	0.703079	0.766303	895.501	5.52268
Aeroport	#6	18.0989	-63.0484	0.638298	0.689755	0.677202		0.626449	0.710858	0.764444	897.065	5.22015
Aeroport	#6	18.0989	-63.0484	0.663158	0.68263	0.678035		0.621231	0.719653	0.76619	898.631	5
Aeroport	#6	18.0989	-63.0484	0.656566	0.676375	0.689922		0.627606	0.723797	0.767584	900.199	4.24264
Aeroport	#6	18.0989	-63.0484	0.608247	0.667135	0.705499		0.637652	0.723965	0.766758	901.768	2.91548
Aeroport	#6	18.0989	-63.0484	0.568182	0.651982	0.713068		0.63395	0.716271	0.762395	903.339	2.06155
Aeroport	#6	18.0989	-63.0483	0.573034	0.631042	0.716037		0.613819	0.697346	0.752254	904.912	2.06155
Aeroport	#6	18.0989	-63.0483	0.595745	0.617378	0.71711		0.596664	0.682362	0.736575	906.487	3.20156
Aeroport	#6	18.0989	-63.0483	0.536842	0.60893	0.720839		0.602246	0.692613	0.726971	908.063	4.272
Aeroport	#6	18.0989	-63.0483	0.565217	0.597143	0.723214		0.629086	0.719653	0.73494	909.641	3.3541
Aeroport	#6	18.0989	-63.0483	0.553398	0.580997	0.718704		0.653333	0.735294	0.753441	911.22	2.69258
Aeroport	#6	18.0989	-63.0482	0.610619	0.566572	0.708099		0.645019	0.730715	0.766154	912.801	2.23607
Aeroport	#6	18.0989	-63.0482	0.62069	0.561379	0.69506		0.601005	0.713199	0.768194	914.384	2.06155
Aeroport	#6	18.0989	-63.0482	0.59292	0.560976	0.675532		0.541066	0.688612	0.758808	915.969	3.16228
Aeroport	#6	18.0989	-63.0482	0.553398	0.550436	0.653045		0.490942	0.662675	0.741987	917.555	2.91548
Aeroport	#6	18.0989	-63.0482	0.536842	0.530596	0.627219		0.455669	0.639185	0.721644	919.142	2.06155
Aeroport	#6	18.0989	-63.0482	0.504951	0.505459	0.599147		0.420034	0.616244	0.701094	920.731	1.11803
Aeroport	#6	18.0989	-63.0481	0.408696	0.4764	0.570629		0.382065	0.589008	0.68133	922.322	0.5
Aeroport	#6	18.0989	-63.0481	0.38843	0.438356	0.544837		0.357513	0.56311	0.65977	923.915	0
Aeroport	#6	18.0989	-63.0503	0.576923	0.520424	0.558935		0.434022	0.562112	0.644676	750.728	0
Aeroport	#6	18.0989	-63.0502	0.588785	0.519274	0.540961		0.454048	0.576731	0.650302	752.289	0.5
Aeroport	#6	18.0989	-63.0502	0.553398	0.514109	0.53831		0.457827	0.581034	0.653317	753.851	1
Aeroport	#6	18.0989	-63.0502	0.623762	0.530769	0.54078		0.454943	0.583372	0.653191	755.415	1
Aeroport	#6	18.0989	-63.0502	0.64486	0.564175	0.548387		0.464762	0.59169	0.653179	756.98	1
Aeroport	#6	18.0989	-63.0502	0.62963	0.590837	0.55774		0.48642	0.598995	0.646012	758.548	1.5
Aeroport	#6	18.0989	-63.0501	0.68932	0.603799	0.557947		0.506952	0.595819	0.626422	760.118	2
Aeroport	#6	18.0989	-63.0501	0.632653	0.614111	0.540948		0.518642	0.588177	0.595113	761.69	2.69258
Aeroport	#6	18.0989	-63.0501	0.634409	0.627494	0.529666		0.524044	0.583601	0.565952	763.264	3
Aeroport	#6	18.0989	-63.0501	0.659574	0.63474	0.548319		0.532004	0.583204	0.548598	764.839	2.5
Aeroport	#6	18.0989	-63.0501	0.670588	0.635229	0.57971		0.533177	0.573835	0.537015	766.417	2.06155
Aeroport	#6	18.0989	-63.05	0.583333	0.62603	0.594796		0.52209	0.558074	0.524383	767.997	1.5
Aeroport	#6	18.0989	-63.05	0.478261	0.611996	0.592941		0.494574	0.546322	0.509044	769.579	1.5
Aeroport	#6	18.0989	-63.05	0.647059	0.600343	0.590643		0.45485	0.537367	0.490257	771.162	1.5
Aeroport	#6	18.0989	-63.05	0.536232	0.6	0.587975		0.419971	0.527584	0.469194	772.748	1
Aeroport	#6	18.0989	-63.05	0.568627	0.60157	0.57438		0.397849	0.514825	0.443114	774.335	0.5
Aeroport	#6	18.0989	-63.0495	0.534884	0.477707	0.471173		0.137634	0.285568	0.213533	809.59	0
Aeroport	#6	18.0989	-63.0487	0.517241	0.579336	0.71805		0.668816	0.738791	0.768098	877.141	0.5
Aeroport	#6	18.0989	-63.0486	0.578947	0.604938	0.721988		0.630793	0.708295	0.751901	878.688	1.41421
Aeroport	#6	18.0989	-63.0486	0.647059	0.631831	0.733202		0.621855	0.691324	0.745979	880.236	3.16228
Aeroport	#6	18.0989	-63.0486	0.644444	0.665198	0.747102		0.631365	0.68863	0.751212	881.787	4.92443
Aeroport	#6	18.0989	-63.0486	0.645833	0.683866	0.755074		0.62999	0.690747	0.753555	883.339	6.80074
Aeroport	#6	18.0989	-63.0486	0.685393	0.690814	0.757576		0.612377	0.690579	0.751716	884.893	8.73212
Aeroport	#6	18.0989	-63.0485	0.638298	0.692657	0.750237		0.59866	0.687573	0.751263	886.449	8.63134
Aeroport	#6	18.0989	-63.0485	0.655914	0.688958	0.73854		0.599596	0.684412	0.751267	888.007	8.5
Aeroport	#6	18.0989	-63.0485	0.642857	0.683093	0.726206		0.609867	0.686064	0.755035	889.566	8.5
Aeroport	#6	18.0989	-63.0485	0.626667	0.676667	0.719092		0.62701	0.696203	0.761581	891.128	8.38153
Aeroport	#6	18.0989	-63.0485	0.619048	0.675464	0.712954		0.650909	0.710669	0.769582	892.69	7.90569
Aeroport	#6	18.0989	-63.0485	0.644444	0.676626	0.708017		0.663892	0.717491	0.772744	894.255	7.51665
Aeroport	#6	18.0989	-63.0484	0.675676	0.676602	0.707457		0.659496	0.717208	0.771553	895.822	7.15891
Aeroport	#6	18.0989	-63.0484	0.638889	0.675096	0.709893		0.655314	0.71933	0.76981	897.39	7
Aeroport	#6	18.0989	-63.0484	0.614458	0.677105	0.716599		0.665397	0.726159	0.768936	898.96	5.70088
Aeroport	#6	18.0989	-63.0484	0.565217	0.680866	0.723644		0.676176	0.732454	0.767632	900.531	4.71699
Aeroport	#6	18.0989	-63.0484	0.595238	0.680056	0.728943		0.671306	0.72478	0.76575	902.104	4.03113
Aeroport	#6	18.0989	-63.0483	0.563218	0.674671	0.730919		0.655296	0.701863	0.7598	903.679	4.03113
Aeroport	#6	18.0989	-63.0483	0.621053	0.668061	0.735154		0.643054	0.686192	0.74957	905.256	4.71699
Aeroport	#6	18.0989	-63.0483	0.505618	0.662472	0.741079		0.645286	0.698925	0.742586	906.834	6.0208
Aeroport	#6	18.0989	-63.0483	0.641791	0.651578	0.743378		0.660179	0.731602	0.750925	908.414	5.22015
Aeroport	#6	18.0989	-63.0483	0.580247	0.638051	0.738403		0.673949	0.75273	0.769165	909.996	4.60977
Aeroport	#6	18.0989	-63.0482	0.612245	0.628533	0.731343		0.673412	0.755998	0.784451	911.579	4.12311
Aeroport	#6	18.0989	-63.0482	0.698925	0.631541	0.723183		0.652537	0.750342	0.791697	913.164	4.03113
Aeroport	#6	18.0989	-63.0482	0.68	0.640798	0.716695		0.621344	0.740218	0.790959	914.75	4.71699
Aeroport	#6	18.0989	-63.0482	0.66	0.639752	0.709828		0.592076	0.727745	0.783364	916.339	4.71699
Aeroport	#6	18.0989	-63.0482	0.604167	0.628306	0.701518		0.564356	0.714894	0.771858	917.928	3.80789
Aeroport	#6	18.0989	-63.0482	0.56	0.608664	0.68516		0.530166	0.696887	0.759203	919.52	2.91548
Aeroport	#6	18.0989	-63.0481	0.537037	0.579021	0.661115		0.489306	0.670139	0.747134	921.112	2.06155
Aeroport	#6	18.0989	-63.0481	0.563636	0.537425	0.634395		0.464398	0.649691	0.738723	922.707	2
Aeroport	#6	18.0989	-63.0481	0.553571	0.501826	0.614008		0.466781	0.644228	0.735397	924.303	2
Aeroport	#6	18.0989	-63.0481	0.504425	0.484493	0.603125		0.477045	0.644444	0.733683	925.901	1.80278
Aeroport	#6	18.0989	-63.0481	0.486239	0.477707	0.594719		0.476742	0.637969	0.72466	927.5	1.5
Aeroport	#6	18.0989	-63.048	0.428571	0.464072	0.579306		0.463997	0.618957	0.703743	929.101	1.5
Aeroport	#6	18.0989	-63.048	0.421053	0.437109	0.556962		0.447102	0.586942	0.674272	930.703	0.5
Aeroport	#6	18.0989	-63.0504	0.410959	0.521277	0.573539		0.45471	0.576752	0.674752	737.019	0
Aeroport	#6	18.0989	-63.0504	0.467626	0.533551	0.584973		0.436307	0.569787	0.664399	738.57	0
Aeroport	#6	18.0989	-63.0504	0.42446	0.544145	0.592955		0.429539	0.58106	0.656734	740.122	0.5
Aeroport	#6	18.0989	-63.0503	0.419355	0.542169	0.59646		0.456428	0.601887	0.66732	741.677	0.5
Aeroport	#6	18.0989	-63.0503	0.495146	0.528581	0.603089		0.500958	0.608799	0.683822	743.234	0.5
Aeroport	#6	18.0989	-63.0503	0.550562	0.522727	0.615658		0.512211	0.594779	0.683505	744.793	1
Aeroport	#6	18.0989	-63.0503	0.6	0.54062	0.626453		0.485897	0.575148	0.659852	746.354	1.41421
Aeroport	#6	18.0989	-63.0503	0.634409	0.571723	0.614953		0.45679	0.566102	0.624417	747.918	1.58114
Aeroport	#6	18.0989	-63.0503	0.654321	0.587423	0.578281		0.455854	0.567649	0.59508	749.478	2
Aeroport	#6	18.0989	-63.0502	0.576471	0.582896	0.534344		0.471208	0.563122	0.573737	751.04	2.5
Aeroport	#6	18.0989	-63.0502	0.589744	0.577746	0.496962		0.467228	0.546729	0.548495	752.604	3
Aeroport	#6	18.0989	-63.0502	0.604651	0.592681	0.467305		0.451389	0.530355	0.520202	754.171	3
Aeroport	#6	18.0989	-63.0502	0.666667	0.615332	0.462604		0.449848	0.523677	0.496147	755.739	2.91548
Aeroport	#6	18.0989	-63.0502	0.655914	0.628967	0.47907		0.461203	0.512403	0.473258	757.309	2.23607
Aeroport	#6	18.0989	-63.0501	0.622222	0.629528	0.479632		0.458716	0.483871	0.436562	758.882	1.11803
Aeroport	#6	18.0989	-63.0501	0.605634	0.627537	0.451128		0.42155	0.444548	0.379798	760.456	1
Aeroport	#6	18.0989	-63.0501	0.588235	0.627598	0.422481		0.370721	0.408136	0.316885	762.032	1
Aeroport	#6	18.0989	-63.0501	0.549296	0.619281	0.426829		0.348407	0.383529	0.270451	763.611	0.5
Aeroport	#6	18.0989	-63.0501	0.517241	0.599318	0.446541		0.350917	0.365922	0.241007	765.191	0.5
Aeroport	#6	18.0989	-63.0487	0.448276	0.560939	0.735037		0.711259	0.771367	0.794622	874.326	0
Aeroport	#6	18.0989	-63.0486	0.492537	0.624585	0.746459		0.64804	0.707785	0.750653	877.422	0.5
Aeroport	#6	18.0989	-63.0486	0.578947	0.632458	0.744212		0.632638	0.690119	0.749326	878.973	2.5
Aeroport	#6	18.0989	-63.0486	0.644444	0.661918	0.739884		0.636654	0.6901	0.760222	880.526	4.5
Aeroport	#6	18.0989	-63.0486	0.595745	0.685304	0.744906		0.637626	0.692641	0.766769	882.081	6.5
Aeroport	#6	18.0989	-63.0486	0.638554	0.694323	0.751923		0.62807	0.693385	0.768212	883.637	8.5
Aeroport	#6	18.0989	-63.0485	0.578947	0.693291	0.753067		0.6248	0.695562	0.76851	885.195	10.5
Aeroport	#6	18.0989	-63.0485	0.590361	0.685767	0.746695		0.629474	0.699531	0.767764	886.755	10.5
Aeroport	#6	18.0989	-63.0485	0.541667	0.674074	0.74216		0.634	0.700887	0.765792	888.317	10.5
Aeroport	#6	18.0989	-63.0485	0.666667	0.666272	0.743363		0.643059	0.70835	0.765568	889.88	9.84886
Aeroport	#6	18.0989	-63.0485	0.619048	0.664943	0.739597		0.66454	0.723743	0.769476	891.445	9.21954
Aeroport	#6	18.0989	-63.0485	0.604396	0.665455	0.733333		0.677012	0.728972	0.772449	893.012	9
Aeroport	#6	18.0989	-63.0484	0.573034	0.66566	0.733506		0.671797	0.722931	0.77073	894.581	9.01388
Aeroport	#6	18.0989	-63.0484	0.6	0.668558	0.739236		0.665966	0.719496	0.768763	896.151	8.51469
Aeroport	#6	18.0989	-63.0484	0.595506	0.675955	0.74597		0.675037	0.72973	0.768853	897.723	7.38241
Aeroport	#6	18.0989	-63.0484	0.595745	0.681574	0.747927		0.684247	0.742826	0.770946	899.297	6.5
Aeroport	#6	18.0989	-63.0484	0.642857	0.682707	0.7458		0.679498	0.738567	0.772145	900.872	6.0208
Aeroport	#6	18.0989	-63.0483	0.647059	0.680383	0.743083		0.669958	0.715882	0.768171	902.449	6.0208
Aeroport	#6	18.0989	-63.0483	0.62	0.67688	0.741894		0.66005	0.693333	0.759866	904.028	6.5
Aeroport	#6	18.0989	-63.0483	0.538462	0.674148	0.74269		0.650054	0.691552	0.752167	905.608	7.5
Aeroport	#6	18.0989	-63.0483	0.558824	0.665541	0.741686		0.640613	0.709575	0.752373	907.19	7.15891
Aeroport	#6	18.0989	-63.0483	0.630769	0.654135	0.737374		0.638423	0.727351	0.759944	908.774	6.57647
Aeroport	#6	18.0989	-63.0482	0.536585	0.648094	0.734219		0.646166	0.738206	0.771969	910.359	6.08276
Aeroport	#6	18.0989	-63.0482	0.666667	0.653047	0.733564		0.655412	0.744487	0.78254	911.946	6.0208
Aeroport	#6	18.0989	-63.0482	0.634409	0.665738	0.733959		0.660245	0.746919	0.787234	913.535	6.5
Aeroport	#6	18.0989	-63.0482	0.616162	0.670663	0.735562		0.657653	0.74558	0.786037	915.125	6.5
Aeroport	#6	18.0989	-63.0482	0.666667	0.666084	0.736164		0.646535	0.741935	0.779803	916.717	5.59017
Aeroport	#6	18.0989	-63.0482	0.636364	0.653413	0.729334		0.625	0.73001	0.773653	918.311	4.71699
Aeroport	#6	18.0989	-63.0481	0.670103	0.632653	0.712439		0.595872	0.709317	0.769752	919.906	4.03113
Aeroport	#6	18.0989	-63.0481	0.64	0.600594	0.69084		0.583647	0.697947	0.770925	921.502	4
Aeroport	#6	18.0989	-63.0481	0.683168	0.570563	0.671665		0.5932	0.705086	0.77713	923.1	4
Aeroport	#6	18.0989	-63.0481	0.619048	0.560851	0.662063		0.602807	0.714487	0.782193	924.7	3.64005
Aeroport	#6	18.0989	-63.0481	0.645833	0.564103	0.66112		0.5995	0.713623	0.779059	926.301	3.5
Aeroport	#6	18.0989	-63.048	0.617021	0.559055	0.657185		0.589497	0.702142	0.764071	927.904	3.16228
Aeroport	#6	18.0989	-63.048	0.566038	0.533951	0.647841		0.577667	0.679465	0.743025	929.509	1.41421
Aeroport	#6	18.0989	-63.048	0.4	0.49921	0.631929		0.547712	0.649387	0.727246	931.115	0
Aeroport	#6	18.0989	-63.0505	0.347222	0.537676	0.596364		0.511009	0.676533	0.727967	728.023	0
Aeroport	#6	18.0989	-63.0505	0.530435	0.556358	0.613169		0.502104	0.669608	0.71345	729.565	0.5
Aeroport	#6	18.0989	-63.0505	0.59292	0.576807	0.620392		0.508475	0.665912	0.699006	731.109	1
Aeroport	#6	18.0989	-63.0504	0.529412	0.587079	0.616883		0.524778	0.663188	0.693051	732.656	1.5
Aeroport	#6	18.0989	-63.0504	0.527273	0.587829	0.615672		0.534293	0.647917	0.690443	734.205	1.58114
Aeroport	#6	18.0989	-63.0504	0.572816	0.590075	0.615764		0.523222	0.621802	0.680715	735.756	2
Aeroport	#6	18.0989	-63.0504	0.6	0.603905	0.618343		0.496106	0.603842	0.656898	737.309	2
Aeroport	#6	18.0989	-63.0504	0.587629	0.619347	0.620505		0.476245	0.602047	0.630124	738.865	2.5
Aeroport	#6	18.0989	-63.0503	0.636364	0.619408	0.616216		0.487129	0.61016	0.615385	740.422	2
Aeroport	#6	18.0989	-63.0503	0.568182	0.601527	0.607032		0.515464	0.605327	0.608072	741.982	1.80278
Aeroport	#6	18.0989	-63.0503	0.6	0.575972	0.598214		0.507438	0.574242	0.584751	743.544	1.5
Aeroport	#6	18.0989	-63.0503	0.580645	0.565982	0.589286		0.460725	0.533409	0.53453	745.106	1
Aeroport	#6	18.0989	-63.0503	0.540984	0.572549	0.56162		0.407855	0.5	0.464512	746.667	1
Aeroport	#6	18.0989	-63.0503	0.471698	0.578174	0.509868		0.38417	0.479957	0.4	748.229	1
Aeroport	#6	18.0989	-63.0502	0.555556	0.571429	0.443008		0.385343	0.455696	0.347471	749.794	1
Aeroport	#6	18.0989	-63.0502	0.490196	0.57461	0.373849		0.368984	0.41966	0.295329	751.361	1.5
Aeroport	#6	18.0989	-63.0502	0.525424	0.589888	0.318898		0.338346	0.388546	0.245142	752.93	1.5
Aeroport	#6	18.0989	-63.0502	0.569231	0.602881	0.301653		0.318807	0.370705	0.207516	754.501	1
Aeroport	#6	18.0989	-63.0502	0.545455	0.60242	0.319626		0.313636	0.353659	0.181686	756.074	0.5
Aeroport	#6	18.0989	-63.0487	0.45679	0.473952	0.710123		0.698768	0.77033	0.80582	871.511	1
Aeroport	#6	18.0989	-63.0487	0.621053	0.599701	0.740088		0.69081	0.755995	0.793286	873.059	1.41421
Aeroport	#6	18.0989	-63.0486	0.413333	0.653884	0.760336		0.658781	0.711833	0.758109	876.16	1
Aeroport	#6	18.0989	-63.0486	0.577465	0.64592	0.75321		0.644879	0.702436	0.765532	877.713	2.69258
Aeroport	#6	18.0989	-63.0486	0.621053	0.663443	0.742972		0.647732	0.708378	0.780733	879.268	4.60977
Aeroport	#6	18.0989	-63.0486	0.653061	0.687845	0.746333		0.65413	0.713284	0.789027	880.825	6.57647
Aeroport	#6	18.0989	-63.0486	0.59596	0.699681	0.753762		0.653365	0.710692	0.789089	882.383	8.55862
Aeroport	#6	18.0989	-63.0485	0.577778	0.697674	0.758092		0.654661	0.70838	0.785604	883.944	10.5475
Aeroport	#6	18.0989	-63.0485	0.578947	0.6844	0.755735		0.658414	0.711044	0.779054	885.506	10.6066
Aeroport	#6	18.0989	-63.0485	0.623529	0.671518	0.757616		0.659622	0.71384	0.771879	887.069	9.21954
Aeroport	#6	18.0989	-63.0485	0.578947	0.666964	0.758085		0.663205	0.717583	0.767423	888.635	8.06226
Aeroport	#6	18.0989	-63.0485	0.634146	0.664937	0.753058		0.675647	0.727612	0.767339	890.202	7.28011
Aeroport	#6	18.0989	-63.0485	0.576471	0.662983	0.745481		0.68233	0.727946	0.768282	891.771	7
Aeroport	#6	18.0989	-63.0484	0.634409	0.664269	0.742143		0.677331	0.718872	0.766075	893.342	7.01783
Aeroport	#6	18.0989	-63.0484	0.595745	0.670588	0.747532		0.674197	0.713636	0.763272	894.915	7.43303
Aeroport	#6	18.0989	-63.0484	0.604651	0.678414	0.757196		0.681518	0.726442	0.764242	896.489	8.32166
Aeroport	#6	18.0989	-63.0484	0.590361	0.680498	0.761056		0.688035	0.744393	0.768634	898.065	8.38153
Aeroport	#6	18.0989	-63.0484	0.534884	0.676136	0.754993		0.684717	0.746304	0.771334	899.642	8.01561
Aeroport	#6	18.0989	-63.0483	0.604651	0.670886	0.748707		0.679888	0.730988	0.769718	901.222	8.01561
Aeroport	#6	18.0989	-63.0483	0.622222	0.66822	0.745751		0.674023	0.708783	0.765043	902.802	8.38153
Aeroport	#6	18.0989	-63.0483	0.52381	0.665663	0.744089		0.658336	0.69345	0.761054	904.385	9.17878
Aeroport	#6	18.0989	-63.0483	0.544304	0.657723	0.740854		0.636918	0.69375	0.759962	905.969	9.01388
Aeroport	#6	18.0989	-63.0483	0.506173	0.64876	0.739452		0.626122	0.706093	0.760373	907.555	8.544
Aeroport	#6	18.0989	-63.0482	0.529412	0.64207	0.742228		0.637037	0.72364	0.765925	909.143	8.06226
Aeroport	#6	18.0989	-63.0482	0.56962	0.647416	0.744714		0.66071	0.737343	0.776379	910.732	8.01561
Aeroport	#6	18.0989	-63.0482	0.616162	0.658972	0.748309		0.680874	0.74503	0.782263	912.322	8.38153
Aeroport	#6	18.0989	-63.0482	0.670103	0.66369	0.753613		0.688844	0.747253	0.780812	913.915	8.27647
Aeroport	#6	18.0989	-63.0482	0.649485	0.660085	0.755156		0.688679	0.748603	0.775867	915.509	7.38241
Aeroport	#6	18.0989	-63.0482	0.655914	0.648623	0.750171		0.684046	0.74445	0.775281	917.104	6.5
Aeroport	#6	18.0989	-63.0481	0.623529	0.639586	0.73775		0.678252	0.73767	0.780611	918.701	6.0208
Aeroport	#6	18.0989	-63.0481	0.619048	0.624073	0.723618		0.682499	0.737718	0.786953	920.3	6
Aeroport	#6	18.0989	-63.0481	0.647059	0.608215	0.708129		0.692595	0.746313	0.793188	921.9	6
Aeroport	#6	18.0989	-63.0481	0.604396	0.607874	0.698082		0.69395	0.752856	0.796997	923.502	5.59017
Aeroport	#6	18.0989	-63.0481	0.640449	0.621139	0.698959		0.684043	0.750487	0.792632	925.106	5.5
Aeroport	#6	18.0989	-63.048	0.619048	0.62624	0.703443		0.676614	0.74516	0.780188	926.71	4.24264
Aeroport	#6	18.0989	-63.048	0.651163	0.606557	0.703892		0.671875	0.732428	0.769161	928.317	2.5
Aeroport	#6	18.0989	-63.048	0.471698	0.571875	0.697584		0.643426	0.71305	0.76621	929.925	1.11803
Aeroport	#6	18.0989	-63.048	0.522936	0.5505	0.686525		0.614232	0.700444	0.768396	931.534	1
Aeroport	#6	18.0989	-63.048	0.54717	0.553369	0.671091		0.611163	0.695862	0.763898	933.145	1.41421
Aeroport	#6	18.0989	-63.0479	0.5	0.556452	0.651099		0.611031	0.687365	0.750075	934.758	0
Aeroport	#6	18.0989	-63.0479	0.449541	0.497894	0.626532		0.559858	0.64737	0.73231	937.987	0.5
Aeroport	#6	18.0989	-63.0479	0.454545	0.466338	0.633946		0.557909	0.647909	0.72883	939.604	0.5
Aeroport	#6	18.0989	-63.0479	0.454545	0.451585	0.646835		0.565407	0.65818	0.71837	941.223	0.5
Aeroport	#6	18.0989	-63.0525	0.595506	0.585409	0.605911		0.509811	0.574751	0.586472	571.349	0
Aeroport	#6	18.0989	-63.0525	0.621622	0.628495	0.655795		0.572775	0.634493	0.663505	572.772	0
Aeroport	#6	18.0989	-63.0506	0.486726	0.510368	0.586727		0.505809	0.655937	0.711025	719.058	0
Aeroport	#6	18.0989	-63.0506	0.518519	0.543907	0.60793		0.54095	0.687575	0.716312	720.592	0.5
Aeroport	#6	18.0989	-63.0506	0.541284	0.575851	0.621742		0.57135	0.708087	0.726138	722.128	1
Aeroport	#6	18.0989	-63.0505	0.527273	0.594282	0.627143		0.578092	0.713202	0.73353	723.666	1.11803
Aeroport	#6	18.0989	-63.0505	0.578947	0.602048	0.624398		0.570934	0.706131	0.729077	725.207	1.58114
Aeroport	#6	18.0989	-63.0505	0.584158	0.607973	0.623626		0.560606	0.694702	0.710696	726.75	2
Aeroport	#6	18.0989	-63.0505	0.604167	0.616573	0.632618		0.548681	0.676581	0.68448	728.295	2.5
Aeroport	#6	18.0989	-63.0505	0.640449	0.617977	0.635671		0.538675	0.658455	0.655476	729.842	2.23607
Aeroport	#6	18.0989	-63.0504	0.655172	0.611964	0.6304		0.535503	0.639597	0.631403	731.391	1.58114
Aeroport	#6	18.0989	-63.0504	0.609195	0.606785	0.619281		0.531714	0.613874	0.610586	732.943	1.11803
Aeroport	#6	18.0989	-63.0504	0.583333	0.605263	0.604167		0.513669	0.579937	0.581911	734.496	1
Aeroport	#6	18.0989	-63.0504	0.573333	0.613907	0.590966		0.48017	0.548142	0.534725	736.052	1
Aeroport	#6	18.0989	-63.0504	0.59375	0.62419	0.578821		0.446826	0.521547	0.472756	737.61	0.5
Aeroport	#6	18.0989	-63.0503	0.5	0.620038	0.559586		0.430878	0.498567	0.413024	739.17	0
Aeroport	#6	18.0989	-63.0488	0.465116	0.27762	0.566628		0.401745	0.522124	0.581622	859.448	0.707107
Aeroport	#6	18.0989	-63.0488	0.542857	0.457295	0.65873		0.449112	0.564912	0.607169	860.984	1.80278
Aeroport	#6	18.0989	-63.0488	0.472727	0.570399	0.684314		0.464319	0.586293	0.618922	862.523	1.58114
Aeroport	#6	18.0989	-63.0487	0.464789	0.507645	0.709184		0.663965	0.738544	0.793857	870.245	1.5
Aeroport	#6	18.0989	-63.0487	0.644444	0.618932	0.734198		0.665352	0.732033	0.786414	871.795	2.5
Aeroport	#6	18.0989	-63.0487	0.576923	0.674117	0.75128		0.670363	0.727273	0.774165	873.347	1.5
Aeroport	#6	18.0989	-63.0486	0.406593	0.676178	0.760096		0.665914	0.72009	0.767673	874.9	1.80278
Aeroport	#6	18.0989	-63.0486	0.566265	0.662835	0.758564		0.654772	0.718545	0.777301	876.456	3.3541
Aeroport	#6	18.0989	-63.0486	0.673077	0.666927	0.75475		0.657554	0.727561	0.791382	878.013	5.22015
Aeroport	#6	18.0989	-63.0486	0.711538	0.686386	0.758333		0.669867	0.733392	0.79798	879.572	7.15891
Aeroport	#6	18.0989	-63.0486	0.656566	0.698282	0.762985		0.676	0.728522	0.796554	881.132	9.01388
Aeroport	#6	18.0989	-63.0485	0.591398	0.696182	0.763081		0.678629	0.721723	0.790894	882.695	10.9202
Aeroport	#6	18.0989	-63.0485	0.481481	0.685504	0.762411		0.682112	0.721885	0.784007	884.259	9.30054
Aeroport	#6	18.0989	-63.0485	0.555556	0.673981	0.763195		0.684514	0.725588	0.777389	885.825	7.77817
Aeroport	#6	18.0989	-63.0485	0.595238	0.668863	0.76183		0.685488	0.727706	0.771739	887.393	6.40312
Aeroport	#6	18.0989	-63.0485	0.654321	0.66548	0.755725		0.686047	0.729253	0.767442	888.962	5.38516
Aeroport	#6	18.0989	-63.0485	0.583333	0.661046	0.745879		0.682148	0.722835	0.764497	890.534	5
Aeroport	#6	18.0989	-63.0484	0.621622	0.659531	0.738331		0.677019	0.713127	0.760524	892.107	5.02494
Aeroport	#6	18.0989	-63.0484	0.605263	0.666965	0.742156		0.67573	0.707541	0.75519	893.681	5.59017
Aeroport	#6	18.0989	-63.0484	0.546667	0.674886	0.753674		0.677808	0.714946	0.752322	895.258	6.72681
Aeroport	#6	18.0989	-63.0484	0.571429	0.675119	0.761342		0.681492	0.729422	0.75505	896.836	7.5
Aeroport	#6	18.0989	-63.0484	0.621622	0.668966	0.758133		0.681595	0.735089	0.758575	898.415	7.76209
Aeroport	#6	18.0989	-63.0483	0.590361	0.659738	0.751673		0.683391	0.730921	0.760213	899.997	8.5
Aeroport	#6	18.0989	-63.0483	0.506173	0.657414	0.749012		0.684138	0.717617	0.762269	901.58	9.34077
Aeroport	#6	18.0989	-63.0483	0.492063	0.655172	0.747091		0.675197	0.70393	0.768595	903.165	9.01388
Aeroport	#6	18.0989	-63.0483	0.606557	0.649805	0.742258		0.661957	0.702386	0.773329	904.751	8.74643
Aeroport	#6	18.0989	-63.0483	0.605263	0.639712	0.742834		0.659708	0.716095	0.773316	906.339	7.90569
Aeroport	#6	18.0989	-63.0482	0.567568	0.635351	0.748744		0.674242	0.73615	0.775631	907.929	7.51665
Aeroport	#6	18.0989	-63.0482	0.657143	0.637664	0.755075		0.697404	0.750289	0.783824	909.52	7.5
Aeroport	#6	18.0989	-63.0482	0.622222	0.646215	0.760606		0.711179	0.755978	0.787902	911.113	7.51665
Aeroport	#6	18.0989	-63.0482	0.626374	0.646298	0.764863		0.712523	0.75703	0.784695	912.707	7.90569
Aeroport	#6	18.0989	-63.0482	0.608696	0.640127	0.763373		0.711831	0.756802	0.779601	914.303	8.74643
Aeroport	#6	18.0989	-63.0482	0.565217	0.627348	0.757576		0.714616	0.759095	0.782734	915.901	8.38153
Aeroport	#6	18.0989	-63.0481	0.518987	0.621984	0.750176		0.720773	0.764012	0.792311	917.5	8.01561
Aeroport	#6	18.0989	-63.0481	0.479452	0.620121	0.742358		0.729579	0.770065	0.800672	919.101	8
Aeroport	#6	18.0989	-63.0481	0.645161	0.621374	0.732862		0.736062	0.776856	0.805466	920.703	8
Aeroport	#6	18.0989	-63.0481	0.52	0.629077	0.726631		0.73396	0.777155	0.806032	922.307	7.56637
Aeroport	#6	18.0989	-63.0481	0.613636	0.645902	0.727273		0.720526	0.770922	0.800217	923.912	6.94622
Aeroport	#6	18.0989	-63.048	0.516484	0.653199	0.733645		0.711804	0.767689	0.789616	925.519	5.31507
Aeroport	#6	18.0989	-63.048	0.404762	0.640082	0.736842		0.711886	0.762628	0.783664	927.128	3.90512
Aeroport	#6	18.0989	-63.048	0.555556	0.613527	0.736471		0.693091	0.751558	0.788486	928.738	3.04138
Aeroport	#6	18.0989	-63.048	0.653061	0.595977	0.734375		0.67754	0.746725	0.794263	930.35	3
Aeroport	#6	18.0989	-63.048	0.673077	0.599675	0.731266		0.68781	0.753762	0.789592	931.963	2.82843
Aeroport	#6	18.0989	-63.0479	0.623762	0.604089	0.722121		0.706422	0.760783	0.778677	933.577	2
Aeroport	#6	18.0989	-63.0479	0.575758	0.589565	0.710207		0.703248	0.752132	0.770408	935.193	1.5
Aeroport	#6	18.0989	-63.0479	0.6	0.565354	0.704577		0.684699	0.738668	0.7689	936.811	1.80278
Aeroport	#6	18.0989	-63.0479	0.592233	0.549815	0.708428		0.682111	0.731695	0.765957	938.43	2.5
Aeroport	#6	18.0989	-63.0479	0.631068	0.54424	0.715361		0.680301	0.727763	0.75641	940.05	2.06155
Aeroport	#6	18.0989	-63.0478	0.551402	0.544186	0.71722		0.657399	0.722521	0.743717	941.672	1.11803
Aeroport	#6	18.0989	-63.0478	0.542857	0.536346	0.709986		0.62504	0.713951	0.734741	943.295	0.5
Aeroport	#6	18.0989	-63.0478	0.537037	0.521944	0.701578		0.602567	0.707521	0.73066	944.92	1
Aeroport	#6	18.0989	-63.0478	0.482759	0.496204	0.701046		0.594155	0.702328	0.725855	946.547	1
Aeroport	#6	18.0989	-63.0478	0.529412	0.475379	0.700295		0.591319	0.694584	0.722426	948.174	0.5
Aeroport	#6	18.0989	-63.0478	0.56701	0.4784	0.690786		0.582641	0.682602	0.718795	949.803	1
Aeroport	#6	18.0989	-63.0477	0.54717	0.496136	0.669746		0.558365	0.669707	0.712623	951.434	0.707107
Aeroport	#6	18.0989	-63.0477	0.572816	0.49705	0.645601		0.522645	0.658711	0.705247	953.066	0.5
Aeroport	#6	18.099	-63.0525	0.482353	0.569672	0.536204		0.52064	0.568162	0.546638	567.101	0
Aeroport	#6	18.099	-63.0525	0.577778	0.624226	0.62963		0.516383	0.612556	0.604868	568.521	1
Aeroport	#6	18.099	-63.0525	0.651376	0.658849	0.685655		0.535797	0.661199	0.662035	569.944	2
Aeroport	#6	18.099	-63.0525	0.694915	0.679305	0.707113		0.595783	0.695897	0.710328	571.37	1.80278
Aeroport	#6	18.099	-63.0524	0.697479	0.68902	0.696905		0.657285	0.69826	0.730541	572.8	1.11803
Aeroport	#6	18.099	-63.0524	0.637931	0.692214	0.669421		0.682426	0.68227	0.728047	574.233	0
Aeroport	#6	18.099	-63.0507	0.40678	0.489598	0.586848		0.498936	0.634269	0.708447	710.127	0.5
Aeroport	#6	18.099	-63.0507	0.39823	0.515058	0.593416		0.495146	0.627591	0.711922	711.652	0.5
Aeroport	#6	18.099	-63.0506	0.5	0.531885	0.595153		0.498011	0.623208	0.718331	713.18	0.707107
Aeroport	#6	18.099	-63.0506	0.557692	0.544507	0.603306		0.512686	0.636435	0.711907	714.709	1.5
Aeroport	#6	18.099	-63.0506	0.580952	0.561905	0.617823		0.5336	0.65347	0.691269	716.241	1.80278
Aeroport	#6	18.099	-63.0506	0.617977	0.58132	0.629938		0.549034	0.665125	0.665787	717.775	2
Aeroport	#6	18.099	-63.0506	0.6	0.596981	0.635906		0.557585	0.669173	0.649823	719.311	1.80278
Aeroport	#6	18.099	-63.0506	0.64	0.604134	0.631683		0.552801	0.664249	0.637418	720.85	1.5
Aeroport	#6	18.099	-63.0505	0.642105	0.605282	0.621181		0.532547	0.649457	0.620464	722.391	1.5
Aeroport	#6	18.099	-63.0505	0.558442	0.606587	0.6		0.517838	0.628163	0.590698	723.934	1.5
Aeroport	#6	18.099	-63.0505	0.61194	0.610236	0.583756		0.518367	0.610338	0.551971	725.48	1.11803
Aeroport	#6	18.099	-63.0505	0.52381	0.608696	0.572025		0.505901	0.58405	0.510233	727.028	1
Aeroport	#6	18.099	-63.0505	0.559322	0.592561	0.564945		0.473527	0.553957	0.465675	728.577	0.5
Aeroport	#6	18.099	-63.0488	0.452055	0.334437	0.514793		0.32038	0.424265	0.469813	858.168	1.11803
Aeroport	#6	18.099	-63.0488	0.568182	0.492683	0.627981		0.372842	0.487937	0.531895	859.707	2
Aeroport	#6	18.099	-63.0488	0.56701	0.597421	0.67637		0.408255	0.534191	0.586024	861.248	2
Aeroport	#6	18.099	-63.0488	0.42	0.630565	0.692722		0.460685	0.597329	0.644956	862.791	0
Aeroport	#6	18.099	-63.0487	0.5	0.52521	0.707989		0.638808	0.715393	0.781188	868.981	1.5
Aeroport	#6	18.099	-63.0487	0.638298	0.625364	0.726496		0.651388	0.720111	0.779032	870.533	3.5
Aeroport	#6	18.099	-63.0487	0.571429	0.678344	0.740187		0.669959	0.727886	0.774834	872.087	3.5
Aeroport	#6	18.099	-63.0486	0.586207	0.680593	0.75082		0.672337	0.728329	0.772345	873.643	3.64005
Aeroport	#6	18.099	-63.0486	0.590909	0.665441	0.758967		0.662413	0.729204	0.779249	875.201	4.60977
Aeroport	#6	18.099	-63.0486	0.615385	0.663004	0.765746		0.666528	0.738005	0.789994	876.76	6.10328
Aeroport	#6	18.099	-63.0486	0.693878	0.675261	0.770992		0.682611	0.746032	0.795498	878.321	7.82624
Aeroport	#6	18.099	-63.0486	0.626374	0.684856	0.771117		0.693203	0.744103	0.79432	879.884	9.6566
Aeroport	#6	18.099	-63.0485	0.604396	0.686478	0.76771		0.699269	0.73934	0.790233	881.449	10.0623
Aeroport	#6	18.099	-63.0485	0.538462	0.681529	0.764281		0.704981	0.740631	0.787546	883.015	8.27647
Aeroport	#6	18.099	-63.0485	0.513514	0.673398	0.766055		0.708212	0.744369	0.784816	884.584	6.5192
Aeroport	#6	18.099	-63.0485	0.475	0.669291	0.764706		0.706897	0.743846	0.778537	886.154	4.94975
Aeroport	#6	18.099	-63.0485	0.517241	0.661972	0.756757		0.699256	0.738207	0.771236	887.725	3.60555
Aeroport	#6	18.099	-63.0485	0.5	0.655039	0.746032		0.68851	0.729176	0.767494	889.299	3
Aeroport	#6	18.099	-63.0484	0.538462	0.651219	0.737423		0.679793	0.721685	0.765158	890.874	3.04138
Aeroport	#6	18.099	-63.0484	0.580247	0.655838	0.737629		0.674393	0.715602	0.757778	892.451	3.90512
Aeroport	#6	18.099	-63.0484	0.55814	0.663306	0.746919		0.67014	0.713371	0.747718	894.029	5.31507
Aeroport	#6	18.099	-63.0484	0.547619	0.664269	0.754277		0.668289	0.715847	0.74486	895.609	5.5
Aeroport	#6	18.099	-63.0484	0.546667	0.657363	0.75406		0.672355	0.7205	0.747224	897.191	5.85235
Aeroport	#6	18.099	-63.0483	0.506173	0.648322	0.752561		0.680889	0.725146	0.752705	898.775	6.7082
Aeroport	#6	18.099	-63.0483	0.494253	0.649953	0.751524		0.690045	0.725122	0.760185	900.36	7.43303
Aeroport	#6	18.099	-63.0483	0.493976	0.653846	0.748651		0.690903	0.723432	0.773641	901.947	7.01783
Aeroport	#6	18.099	-63.0483	0.480519	0.648834	0.74537		0.687894	0.7308	0.784147	903.535	6.96419
Aeroport	#6	18.099	-63.0483	0.538462	0.641204	0.747352		0.696547	0.748941	0.787589	905.126	6.04152
Aeroport	#6	18.099	-63.0482	0.547619	0.631206	0.753532		0.717589	0.766619	0.789408	906.717	5.52268
Aeroport	#6	18.099	-63.0482	0.563218	0.626741	0.760488		0.735326	0.773196	0.794665	908.311	5.5
Aeroport	#6	18.099	-63.0482	0.619048	0.626452	0.76679		0.738468	0.772832	0.797183	909.906	5.52268
Aeroport	#6	18.099	-63.0482	0.604938	0.624454	0.770224		0.734359	0.771499	0.795311	911.502	6.04152
Aeroport	#6	18.099	-63.0482	0.544304	0.618852	0.767821		0.73631	0.771749	0.792269	913.1	7.10634
Aeroport	#6	18.099	-63.0482	0.377778	0.606469	0.763563		0.739908	0.77305	0.794607	914.7	8.24621
Aeroport	#6	18.099	-63.0481	0.393258	0.6	0.761218		0.741605	0.777027	0.801041	916.301	8.94427
Aeroport	#6	18.099	-63.0481	0.45679	0.604478	0.758242		0.744799	0.785402	0.807222	917.904	9.86154
Aeroport	#6	18.099	-63.0481	0.532468	0.612632	0.754175		0.751247	0.794359	0.812665	919.509	9.96243
Aeroport	#6	18.099	-63.0481	0.56962	0.62664	0.750297		0.751391	0.795027	0.815864	921.115	9.55249
Aeroport	#6	18.099	-63.0481	0.619048	0.642512	0.751111		0.736341	0.787017	0.812023	922.722	8.13941
Aeroport	#6	18.099	-63.048	0.473684	0.653481	0.754902		0.723515	0.781883	0.804452	924.331	6.72681
Aeroport	#6	18.099	-63.048	0.278351	0.645658	0.758003		0.727083	0.780709	0.80305	925.942	5.59017
Aeroport	#6	18.099	-63.048	0.22	0.621622	0.759366		0.724375	0.778233	0.809363	927.554	5.02494
Aeroport	#6	18.099	-63.048	0.565217	0.605016	0.762259		0.719763	0.777916	0.813353	929.167	5
Aeroport	#6	18.099	-63.048	0.612903	0.604874	0.762687		0.728582	0.786267	0.808267	930.783	4.47214
Aeroport	#6	18.099	-63.0479	0.590909	0.610209	0.758891		0.751634	0.800139	0.799329	932.399	3.80789
Aeroport	#6	18.099	-63.0479	0.609195	0.608069	0.75		0.762388	0.803152	0.793926	934.017	3.5
Aeroport	#6	18.099	-63.0479	0.630435	0.607001	0.744332		0.75644	0.795193	0.790619	935.637	3.64005
Aeroport	#6	18.099	-63.0479	0.653061	0.614534	0.746193		0.751381	0.780464	0.782781	937.258	4.5
Aeroport	#6	18.099	-63.0479	0.653061	0.621868	0.750167		0.73945	0.760581	0.769172	938.88	3.80789
Aeroport	#6	18.099	-63.0478	0.652174	0.624448	0.749412		0.713592	0.746508	0.756436	940.504	2.69258
Aeroport	#6	18.099	-63.0478	0.590909	0.613398	0.742675		0.69564	0.74538	0.750256	942.13	2.5
Aeroport	#6	18.099	-63.0478	0.647059	0.585366	0.740586		0.69239	0.751836	0.74964	943.756	2.5
Aeroport	#6	18.099	-63.0478	0.584158	0.54299	0.742967		0.692924	0.755501	0.750565	945.385	2.91548
Aeroport	#6	18.099	-63.0478	0.674419	0.508772	0.74375		0.690624	0.752437	0.754297	947.014	2.5
Aeroport	#6	18.099	-63.0478	0.605263	0.510319	0.735714		0.684501	0.745152	0.757895	948.646	2.91548
Aeroport	#6	18.099	-63.0477	0.608696	0.538318	0.718797		0.66922	0.738689	0.75947	950.278	2.54951
Aeroport	#6	18.099	-63.0477	0.62	0.546147	0.706147		0.64742	0.735798	0.760843	951.912	2.23607
Aeroport	#6	18.099	-63.0477	0.59596	0.517353	0.699475		0.628415	0.740185	0.762041	953.547	1.41421
Aeroport	#6	18.099	-63.0477	0.574468	0.481805	0.694894		0.621979	0.749162	0.759291	955.184	0
Aeroport	#6	18.099	-63.0525	0.410526	0.607717	0.589599		0.566308	0.611429	0.574365	564.273	0.5
Aeroport	#6	18.099	-63.0525	0.588785	0.645105	0.657343		0.53293	0.63145	0.629597	565.693	1.41421
Aeroport	#6	18.099	-63.0525	0.673077	0.678068	0.701083		0.524211	0.666667	0.669084	567.115	2.5
Aeroport	#6	18.099	-63.0525	0.692308	0.695652	0.721538		0.556554	0.713886	0.704473	568.542	3.60555
Aeroport	#6	18.099	-63.0525	0.596154	0.702128	0.727336		0.621377	0.745882	0.734929	569.972	1.80278
Aeroport	#6	18.099	-63.0524	0.613636	0.703652	0.718346		0.667482	0.734426	0.742724	571.405	0.5
Aeroport	#6	18.099	-63.0524	0.611111	0.704745	0.699925		0.662556	0.692754	0.72844	572.842	1.58114
Aeroport	#6	18.099	-63.0524	0.672131	0.703283	0.688666		0.631802	0.654287	0.720885	574.282	0.5
Aeroport	#6	18.099	-63.0523	0.482143	0.657831	0.717768		0.663224	0.670795	0.756076	580.076	0
Aeroport	#6	18.099	-63.0523	0.557692	0.651087	0.698514		0.681835	0.697535	0.758591	581.532	0.5
Aeroport	#6	18.099	-63.0523	0.626168	0.659574	0.680405		0.73847	0.74902	0.782687	582.992	1.41421
Aeroport	#6	18.099	-63.0523	0.683333	0.673506	0.677718		0.769861	0.777945	0.803204	584.426	1.5
Aeroport	#6	18.099	-63.0523	0.62069	0.678524	0.685092		0.752405	0.772394	0.805026	585.847	1.41421
Aeroport	#6	18.099	-63.0522	0.625	0.67541	0.691508		0.721287	0.756046	0.790064	587.27	1
Aeroport	#6	18.099	-63.0522	0.631579	0.673267	0.694056		0.698376	0.735453	0.766162	588.697	1
Aeroport	#6	18.099	-63.0522	0.692308	0.663098	0.692433		0.672793	0.700322	0.73738	590.127	1.5
Aeroport	#6	18.099	-63.0522	0.650485	0.648562	0.682724		0.62819	0.671059	0.706904	591.561	1.80278
Aeroport	#6	18.099	-63.0522	0.638298	0.633275	0.661752		0.597493	0.654292	0.672823	592.998	1.80278
Aeroport	#6	18.099	-63.0521	0.66	0.630791	0.642105		0.601563	0.617136	0.615197	594.438	1.11803
Aeroport	#6	18.099	-63.0508	0.31746	0.484058	0.585455		0.420953	0.601232	0.673713	701.231	0
Aeroport	#6	18.099	-63.0508	0.382114	0.506684	0.601439		0.437037	0.606581	0.689202	702.747	0
Aeroport	#6	18.099	-63.0507	0.522936	0.53453	0.613278		0.473397	0.609458	0.704397	704.265	0.5
Aeroport	#6	18.099	-63.0507	0.529412	0.552395	0.618037		0.517033	0.628406	0.708305	705.785	0.5
Aeroport	#6	18.099	-63.0507	0.56044	0.557018	0.617407		0.550243	0.653054	0.689861	707.308	1.41421
Aeroport	#6	18.099	-63.0507	0.566265	0.554286	0.614136		0.554217	0.647497	0.659403	708.834	1
Aeroport	#6	18.099	-63.0507	0.538462	0.556634	0.605981		0.533442	0.61165	0.641206	710.361	0.707107
Aeroport	#6	18.099	-63.0506	0.6	0.559772	0.591837		0.512755	0.585267	0.636033	711.891	0.5
Aeroport	#6	18.099	-63.0506	0.61194	0.566728	0.58498		0.508772	0.5908	0.616451	713.423	0.5
Aeroport	#6	18.099	-63.0506	0.584416	0.579147	0.586457		0.516005	0.60181	0.570328	714.958	0.5
Aeroport	#6	18.099	-63.0506	0.57377	0.587219	0.587373		0.501945	0.590444	0.505902	716.495	0.5
Aeroport	#6	18.099	-63.0506	0.490909	0.584493	0.572433		0.465116	0.556551	0.450902	718.034	0
Aeroport	#6	18.099	-63.0488	0.361111	0.517147	0.609831		0.317799	0.435678	0.49506	859.976	0.5
Aeroport	#6	18.099	-63.0488	0.435294	0.560865	0.653262		0.403525	0.532838	0.598338	861.521	1.11803
Aeroport	#6	18.099	-63.0487	0.225	0.503153	0.692849		0.633222	0.716552	0.774775	866.168	0.5
Aeroport	#6	18.099	-63.0487	0.513514	0.548387	0.709867		0.634944	0.719095	0.777565	867.72	2.12132
Aeroport	#6	18.099	-63.0487	0.609195	0.631345	0.725322		0.652507	0.726524	0.776429	869.275	3.60555
Aeroport	#6	18.099	-63.0487	0.674419	0.671862	0.733858		0.672293	0.73262	0.775262	870.831	5.38516
Aeroport	#6	18.099	-63.0486	0.55814	0.671975	0.741935		0.674804	0.729941	0.774525	872.389	5.59017
Aeroport	#6	18.099	-63.0486	0.636364	0.657192	0.755306		0.66685	0.72819	0.779859	873.949	6.26498
Aeroport	#6	18.099	-63.0486	0.583333	0.652733	0.767074		0.675102	0.738354	0.788889	875.51	7.43303
Aeroport	#6	18.099	-63.0486	0.609195	0.658781	0.776165		0.692771	0.748644	0.79305	877.074	8.90225
Aeroport	#6	18.099	-63.0486	0.406593	0.666667	0.776451		0.705394	0.752048	0.79235	878.639	10.2591
Aeroport	#6	18.099	-63.0485	0.414634	0.671415	0.770992		0.71314	0.754448	0.791711	880.206	8.8459
Aeroport	#6	18.099	-63.0485	0.409091	0.672131	0.768227		0.71955	0.760148	0.793444	881.774	7.43303
Aeroport	#6	18.099	-63.0485	0.435294	0.673059	0.76947		0.72322	0.763356	0.792579	883.345	5.59017
Aeroport	#6	18.099	-63.0485	0.517241	0.668712	0.76875		0.720598	0.761611	0.785874	884.917	3.80789
Aeroport	#6	18.099	-63.0485	0.434343	0.656904	0.760325		0.711712	0.754572	0.779885	886.491	2.12132
Aeroport	#6	18.099	-63.0485	0.333333	0.644695	0.748315		0.698654	0.74844	0.779708	888.067	1
Aeroport	#6	18.099	-63.0484	0.356322	0.636196	0.737864		0.685945	0.743626	0.779701	889.644	1.11803
Aeroport	#6	18.099	-63.0484	0.448276	0.64	0.737511		0.677313	0.736152	0.771783	891.223	2.5
Aeroport	#6	18.099	-63.0484	0.505882	0.646532	0.741675		0.669903	0.726759	0.757654	892.804	3.5
Aeroport	#6	18.099	-63.0484	0.52809	0.650324	0.745116		0.665846	0.721112	0.751834	894.386	3.5
Aeroport	#6	18.099	-63.0484	0.557895	0.646296	0.746748		0.669123	0.722739	0.753497	895.97	4.03113
Aeroport	#6	18.099	-63.0483	0.5	0.643494	0.748691		0.67882	0.730512	0.758901	897.556	5
Aeroport	#6	18.099	-63.0483	0.574468	0.651064	0.748381		0.692068	0.738803	0.765588	899.143	5.59017
Aeroport	#6	18.099	-63.0483	0.553191	0.660544	0.744453		0.69657	0.748996	0.777945	900.732	5.02494
Aeroport	#6	18.099	-63.0483	0.5	0.661776	0.74282		0.699335	0.764517	0.79069	902.323	5
Aeroport	#6	18.099	-63.0483	0.566265	0.64783	0.746032		0.714712	0.782674	0.796806	903.915	4.30116
Aeroport	#6	18.099	-63.0482	0.545455	0.622761	0.753181		0.738538	0.792819	0.8	905.509	3.53553
Aeroport	#6	18.099	-63.0482	0.6	0.598639	0.759483		0.753772	0.789709	0.803209	907.104	3.5
Aeroport	#6	18.099	-63.0482	0.531915	0.58888	0.766667		0.752199	0.783544	0.805625	908.701	3.53553
Aeroport	#6	18.099	-63.0482	0.494505	0.592048	0.769322		0.748116	0.783111	0.806099	910.3	4.30116
Aeroport	#6	18.099	-63.0482	0.313131	0.594371	0.770913		0.754394	0.784933	0.805556	911.9	5.65685
Aeroport	#6	18.099	-63.0482	0.41573	0.586643	0.772973		0.75945	0.78448	0.80585	913.502	6.32456
Aeroport	#6	18.099	-63.0481	0.435294	0.579673	0.774461		0.755152	0.783153	0.806138	915.106	7.15891
Aeroport	#6	18.099	-63.0481	0.486486	0.586359	0.773481		0.75465	0.789634	0.808612	916.711	8.20061
Aeroport	#6	18.099	-63.0481	0.526316	0.598985	0.769784		0.762659	0.801826	0.815071	918.317	9.55249
Aeroport	#6	18.099	-63.0481	0.576471	0.613742	0.769038		0.761763	0.805502	0.820672	919.925	10.9659
Aeroport	#6	18.099	-63.0481	0.609195	0.629921	0.76791		0.744361	0.798199	0.820783	921.535	9.55249
Aeroport	#6	18.099	-63.048	0.56044	0.641873	0.769712		0.731978	0.791959	0.818431	923.146	8.32166
Aeroport	#6	18.099	-63.048	0.360825	0.637795	0.772327		0.745471	0.794896	0.821042	924.758	7.43303
Aeroport	#6	18.099	-63.048	0.188119	0.616639	0.773802		0.757604	0.802302	0.827143	926.373	7.01783
Aeroport	#6	18.099	-63.048	0.418605	0.597037	0.776819		0.760577	0.806822	0.82871	927.988	7
Aeroport	#6	18.099	-63.048	0.2	0.593047	0.77685		0.76348	0.811295	0.822962	929.605	6.32456
Aeroport	#6	18.099	-63.0479	0.481481	0.600487	0.773325		0.774604	0.81973	0.815943	931.224	5.70088
Aeroport	#6	18.099	-63.0479	0.604938	0.60452	0.765135		0.780067	0.823497	0.8106	932.844	5.5
Aeroport	#6	18.099	-63.0479	0.622222	0.616194	0.761016		0.774405	0.817279	0.804637	934.466	5.59017
Aeroport	#6	18.099	-63.0479	0.616162	0.63751	0.763713		0.764203	0.797741	0.794424	936.089	5.52268
Aeroport	#6	18.099	-63.0479	0.622642	0.656368	0.766977		0.744444	0.768603	0.780919	937.713	3.53553
Aeroport	#6	18.099	-63.0478	0.616162	0.662034	0.767277		0.717826	0.747191	0.770349	939.339	1.58114
Aeroport	#6	18.099	-63.0478	0.410526	0.652704	0.763898		0.707471	0.745154	0.764914	940.967	0.5
Aeroport	#6	18.099	-63.0478	0.447368	0.623762	0.763455		0.713	0.755435	0.765227	942.595	0.5
Aeroport	#6	18.099	-63.0478	0.480519	0.576565	0.767411		0.716165	0.76359	0.768143	944.226	1
Aeroport	#6	18.099	-63.0478	0.569231	0.529282	0.766726		0.714143	0.764293	0.771829	945.857	1
Aeroport	#6	18.099	-63.0478	0.563636	0.517915	0.757134		0.717065	0.762448	0.774973	947.49	1.80278
Aeroport	#6	18.099	-63.0477	0.573333	0.548309	0.744493		0.7227	0.764001	0.777505	949.125	3.20156
Aeroport	#6	18.099	-63.0477	0.640449	0.56962	0.741019		0.725885	0.771	0.782032	950.761	4.03113
Aeroport	#6	18.099	-63.0477	0.604396	0.561009	0.741194		0.725288	0.784013	0.784829	952.398	2.82843
Aeroport	#6	18.099	-63.0477	0.612903	0.547401	0.741935		0.726248	0.798879	0.784	954.037	1.41421
Aeroport	#6	18.099	-63.0477	0.619048	0.549067	0.741088		0.723769	0.807484	0.779774	955.641	1
Aeroport	#6	18.099	-63.0476	0.678571	0.566364	0.738128		0.708648	0.802953	0.773668	957.197	1
Aeroport	#6	18.099	-63.0476	0.652174	0.592384	0.733672		0.672364	0.781565	0.762588	958.754	1
Aeroport	#6	18.099	-63.0476	0.58	0.620803	0.724432		0.622318	0.75054	0.73842	960.306	1.41421
Aeroport	#6	18.099	-63.0476	0.636364	0.636122	0.711699		0.595824	0.727706	0.707771	961.853	1
Aeroport	#6	18.099	-63.0476	0.545455	0.628272	0.6976		0.595595	0.717472	0.687783	963.402	0
Aeroport	#6	18.099	-63.0475	0.401869	0.536271	0.64622		0.572139	0.634626	0.691302	968.058	0
Aeroport	#6	18.099	-63.0475	0.486726	0.520858	0.633997		0.56684	0.560921	0.695983	969.614	1.11803
Aeroport	#6	18.099	-63.0475	0.553571	0.51764	0.621587		0.539837	0.480377	0.684655	971.171	2
Aeroport	#6	18.099	-63.0475	0.571429	0.523375	0.605552		0.501424	0.412091	0.652005	972.73	2
Aeroport	#6	18.099	-63.0474	0.59292	0.527762	0.590055		0.470522	0.368552	0.61194	974.29	2
Aeroport	#6	18.099	-63.0474	0.589286	0.518031	0.57572		0.442495	0.349282	0.583921	975.852	1.58114
Aeroport	#6	18.099	-63.0474	0.54386	0.491117	0.550725		0.410239	0.34307	0.568277	977.403	1.11803
Aeroport	#6	18.099	-63.0474	0.512605	0.4592	0.518058		0.384922	0.339205	0.55381	978.951	0.5
Aeroport	#6	18.099	-63.0474	0.504274	0.429076	0.488457		0.378418	0.335992	0.532789	980.5	0
Aeroport	#6	18.099	-63.0535	0.492308	0.205905	0.539137		0.728722	0.560226	0.690194	488.13	0
Aeroport	#6	18.099	-63.0535	0.591241	0.249781	0.644562		0.745507	0.577259	0.656204	489.588	1
Aeroport	#6	18.099	-63.0535	0.518248	0.272727	0.684054		0.714946	0.50847	0.577733	491.05	1
Aeroport	#6	18.099	-63.0535	0.512605	0.280658	0.693141		0.657905	0.40525	0.473347	492.5	0.5
Aeroport	#6	18.099	-63.0526	0.546392	0.619658	0.583445		0.674964	0.678967	0.60293	560.013	0.707107
Aeroport	#6	18.099	-63.0526	0.607143	0.645941	0.642458		0.653186	0.681622	0.614336	561.445	1.58114
Aeroport	#6	18.099	-63.0525	0.666667	0.665181	0.687545		0.590361	0.657009	0.624744	562.864	2.5
Aeroport	#6	18.099	-63.0525	0.701754	0.6827	0.716912		0.543796	0.645965	0.656098	564.287	3.16228
Aeroport	#6	18.099	-63.0525	0.704348	0.698568	0.728912		0.548272	0.673289	0.694786	565.714	4.24264
Aeroport	#6	18.099	-63.0525	0.663551	0.706885	0.729167		0.603399	0.730119	0.728331	567.144	3.5
Aeroport	#6	18.099	-63.0525	0.607843	0.708516	0.727198		0.668976	0.770246	0.746713	568.577	1.5
Aeroport	#6	18.099	-63.0524	0.489796	0.695846	0.708991		0.668089	0.706975	0.715082	571.454	0.5
Aeroport	#6	18.099	-63.0524	0.607143	0.695923	0.697203		0.625326	0.649657	0.703448	572.898	2
Aeroport	#6	18.099	-63.0524	0.652174	0.700157	0.693707		0.613538	0.622168	0.721439	574.345	1.5
Aeroport	#6	18.099	-63.0524	0.726316	0.700555	0.698584		0.637398	0.628501	0.751079	575.795	1.5
Aeroport	#6	18.099	-63.0523	0.673077	0.692005	0.70291		0.655878	0.639393	0.764706	577.249	1.5
Aeroport	#6	18.099	-63.0523	0.649123	0.681928	0.69898		0.660377	0.650224	0.759724	578.705	2
Aeroport	#6	18.099	-63.0523	0.649485	0.679293	0.688658		0.680054	0.679654	0.758833	580.165	2.5
Aeroport	#6	18.099	-63.0523	0.647059	0.683453	0.67341		0.713422	0.720901	0.772172	581.598	2.5
Aeroport	#6	18.099	-63.0523	0.660714	0.686957	0.665158		0.721346	0.745836	0.788868	583.018	2
Aeroport	#6	18.099	-63.0523	0.666667	0.684987	0.662551		0.693097	0.748462	0.790204	584.442	2
Aeroport	#6	18.099	-63.0522	0.62	0.676336	0.657919		0.656214	0.737	0.773471	585.869	2.23607
Aeroport	#6	18.099	-63.0522	0.673913	0.665529	0.653484		0.622118	0.716277	0.741279	587.299	2.23607
Aeroport	#6	18.099	-63.0522	0.643564	0.652985	0.648734		0.584826	0.687477	0.701415	588.733	2
Aeroport	#6	18.099	-63.0522	0.626374	0.639183	0.630828		0.533751	0.664804	0.662451	590.17	1.58114
Aeroport	#6	18.099	-63.0522	0.625	0.620209	0.603306		0.496755	0.646534	0.622155	591.61	1.41421
Aeroport	#6	18.099	-63.0521	0.64557	0.600365	0.577011		0.49611	0.601001	0.556358	593.053	1
Aeroport	#6	18.099	-63.0509	0.491228	0.521368	0.564743		0.43959	0.58829	0.675599	692.371	0
Aeroport	#6	18.099	-63.0509	0.486726	0.548732	0.591716		0.480305	0.61589	0.668317	693.877	0.707107
Aeroport	#6	18.099	-63.0508	0.561905	0.566416	0.617869		0.498279	0.61405	0.658062	695.385	1.5
Aeroport	#6	18.099	-63.0508	0.555556	0.574575	0.633169		0.488632	0.60586	0.646221	696.897	1.5
Aeroport	#6	18.099	-63.0508	0.587629	0.58075	0.639535		0.47322	0.605705	0.630805	698.41	1.5
Aeroport	#6	18.099	-63.0508	0.6	0.581571	0.636653		0.457143	0.601054	0.611888	699.926	1.80278
Aeroport	#6	18.099	-63.0508	0.604651	0.58132	0.627302		0.453719	0.590338	0.596714	701.445	1
Aeroport	#6	18.099	-63.0507	0.56962	0.585739	0.612903		0.474315	0.582123	0.591877	702.966	1
Aeroport	#6	18.099	-63.0507	0.521127	0.584078	0.590909		0.504615	0.585777	0.580681	704.489	0.5
Aeroport	#6	18.099	-63.0489	0.315315	0.183496	0.244813		0.191471	0.172131	0.140165	852.535	0.707107
Aeroport	#6	18.099	-63.0489	0.428571	0.347349	0.35782		0.200448	0.186004	0.155332	854.075	0.5
Aeroport	#6	18.099	-63.0488	0.444444	0.423221	0.578659		0.374113	0.471264	0.564854	860.254	0
Aeroport	#6	18.099	-63.0487	0.411765	0.588424	0.71924		0.654232	0.742132	0.784393	866.462	1
Aeroport	#6	18.099	-63.0487	0.493976	0.642336	0.731503		0.6643	0.742268	0.783498	868.019	3
Aeroport	#6	18.099	-63.0487	0.534884	0.663384	0.735507		0.675325	0.735481	0.781911	869.577	5
Aeroport	#6	18.099	-63.0486	0.54023	0.660494	0.741486		0.675524	0.725403	0.781883	871.137	7
Aeroport	#6	18.099	-63.0486	0.421053	0.648832	0.751145		0.674219	0.724509	0.786918	872.699	8.07775
Aeroport	#6	18.099	-63.0486	0.464789	0.644928	0.762171		0.685939	0.735902	0.794872	874.263	9.01388
Aeroport	#6	18.099	-63.0486	0.585366	0.648024	0.772698		0.701669	0.746086	0.798205	875.829	10.2591
Aeroport	#6	18.099	-63.0486	0.410526	0.656584	0.777257		0.710708	0.752562	0.797897	877.396	8.90225
Aeroport	#6	18.099	-63.0485	0.444444	0.66242	0.776224		0.717476	0.760523	0.797584	878.965	7.43303
Aeroport	#6	18.099	-63.0485	0.438202	0.66875	0.773181		0.723077	0.76891	0.798615	880.536	6.0208
Aeroport	#6	18.099	-63.0485	0.369565	0.674674	0.774215		0.726	0.773227	0.797348	882.109	4.71699
Aeroport	#6	18.099	-63.0485	0.52381	0.669549	0.771523		0.723803	0.773316	0.792763	883.683	3.04138
Aeroport	#6	18.099	-63.0485	0.452632	0.648965	0.762529		0.716004	0.770891	0.789691	885.259	1.11803
Aeroport	#6	18.099	-63.0484	0.268817	0.606178	0.734043		0.682754	0.752605	0.784355	889.998	1.11803
Aeroport	#6	18.099	-63.0484	0.302326	0.620853	0.73595		0.677883	0.742241	0.773858	891.581	1.5
Aeroport	#6	18.099	-63.0484	0.428571	0.634908	0.737958		0.674328	0.736489	0.771016	893.165	1.5
Aeroport	#6	18.099	-63.0484	0.542169	0.639819	0.738235		0.674928	0.73913	0.774477	894.752	2.23607
Aeroport	#6	18.099	-63.0483	0.531915	0.644055	0.739199		0.682453	0.746377	0.777979	896.339	3.53553
Aeroport	#6	18.099	-63.0483	0.595745	0.654545	0.73494		0.694056	0.757513	0.77896	897.929	3.90512
Aeroport	#6	18.099	-63.0483	0.6	0.663507	0.731579		0.698508	0.770626	0.784716	899.52	3.04138
Aeroport	#6	18.099	-63.0483	0.56044	0.660159	0.731765		0.701566	0.785548	0.793204	901.113	3
Aeroport	#6	18.099	-63.0483	0.488372	0.638444	0.74024		0.717052	0.798413	0.799079	902.707	2.54951
Aeroport	#6	18.099	-63.0482	0.458824	0.594502	0.748191		0.739326	0.802155	0.804015	904.303	1.58114
Aeroport	#6	18.099	-63.0482	0.5	0.547548	0.754281		0.75547	0.79458	0.807348	905.901	1.5
Aeroport	#6	18.099	-63.0482	0.516484	0.53264	0.761639		0.757282	0.786871	0.809709	907.5	1.58114
Aeroport	#6	18.099	-63.0482	0.552941	0.54844	0.767614		0.755958	0.788152	0.811566	909.101	2.82843
Aeroport	#6	18.099	-63.0482	0.477273	0.562092	0.775296		0.764328	0.79425	0.812877	910.703	4
Aeroport	#6	18.099	-63.0482	0.55814	0.560796	0.781844		0.770314	0.795267	0.812962	912.307	4.47214
Aeroport	#6	18.099	-63.0481	0.505882	0.559494	0.785714		0.767783	0.792066	0.81179	913.913	5.40833
Aeroport	#6	18.099	-63.0481	0.468354	0.569337	0.785085		0.768613	0.796535	0.812769	915.52	6.72681
Aeroport	#6	18.099	-63.0481	0.529412	0.586563	0.780392		0.773638	0.805509	0.817645	917.128	8.20061
Aeroport	#6	18.099	-63.0481	0.525	0.599567	0.778835		0.764771	0.808009	0.823092	918.738	9.86154
Aeroport	#6	18.099	-63.0481	0.613636	0.615048	0.778603		0.744842	0.802405	0.824434	920.35	10.7355
Aeroport	#6	18.099	-63.048	0.595506	0.628019	0.780546		0.737363	0.799022	0.825902	921.963	10.0623
Aeroport	#6	18.099	-63.048	0.463918	0.626419	0.781565		0.758888	0.80679	0.830773	923.578	9.34077
Aeroport	#6	18.099	-63.048	0.247706	0.61039	0.781708		0.780254	0.818721	0.835777	925.194	9.01388
Aeroport	#6	18.099	-63.048	0.155963	0.595588	0.783903		0.788644	0.826451	0.835334	926.812	8.94427
Aeroport	#6	18.099	-63.048	0.235294	0.594662	0.784543		0.79229	0.828706	0.829516	928.431	8.24621
Aeroport	#6	18.099	-63.0479	0.377778	0.598848	0.780291		0.793325	0.830427	0.822935	930.052	7.64853
Aeroport	#6	18.099	-63.0479	0.542169	0.603113	0.77323		0.786286	0.83	0.817136	931.674	7.5
Aeroport	#6	18.099	-63.0479	0.590909	0.613636	0.770925		0.769841	0.821797	0.809524	933.297	7.5
Aeroport	#6	18.099	-63.0479	0.590909	0.635088	0.773844		0.752128	0.801424	0.80041	934.923	5.5
Aeroport	#6	18.099	-63.0479	0.627907	0.65616	0.778509		0.730337	0.773014	0.791354	936.549	3.5
Aeroport	#6	18.099	-63.0478	0.591398	0.667826	0.780536		0.703311	0.745709	0.784587	938.177	1.5
Aeroport	#6	18.099	-63.0478	0.44	0.525368	0.76569		0.688945	0.750832	0.790195	946.338	0.5
Aeroport	#6	18.099	-63.0477	0.492063	0.548501	0.760256		0.717727	0.765411	0.790388	947.975	1.80278
Aeroport	#6	18.099	-63.0477	0.609756	0.580438	0.76148		0.742152	0.781869	0.791259	949.613	3.64005
Aeroport	#6	18.099	-63.0477	0.612903	0.59571	0.764555		0.751108	0.794933	0.791098	951.252	4.24264
Aeroport	#6	18.099	-63.0477	0.60396	0.604013	0.76442		0.751528	0.804025	0.787728	952.828	3.16228
Aeroport	#6	18.099	-63.0477	0.673077	0.61678	0.762043		0.742823	0.807376	0.782866	954.385	3
Aeroport	#6	18.099	-63.0476	0.666667	0.631861	0.757653		0.723183	0.79987	0.777848	955.942	3
Aeroport	#6	18.099	-63.0476	0.6	0.648893	0.751778		0.693229	0.779114	0.770286	957.491	2.12132
Aeroport	#6	18.099	-63.0476	0.432099	0.66419	0.745455		0.667252	0.758296	0.755979	959.039	1
Aeroport	#6	18.099	-63.0476	0.428571	0.672237	0.735548		0.670794	0.752565	0.739259	960.588	0.5
Aeroport	#6	18.099	-63.0476	0.413333	0.67069	0.725876		0.68806	0.757267	0.735025	962.139	1.11803
Aeroport	#6	18.099	-63.0475	0.463918	0.661094	0.716956		0.692119	0.757036	0.738312	963.691	1.11803
Aeroport	#6	18.099	-63.0475	0.587629	0.649919	0.708333		0.684125	0.744027	0.742171	965.246	1
Aeroport	#6	18.099	-63.0475	0.557692	0.636015	0.697605		0.676907	0.715249	0.743408	966.802	1.58114
Aeroport	#6	18.099	-63.0475	0.54717	0.617992	0.691068		0.667249	0.668063	0.744149	968.359	2.82843
Aeroport	#6	18.099	-63.0475	0.542857	0.608079	0.688256		0.632118	0.606433	0.73401	969.918	3.80789
Aeroport	#6	18.099	-63.0475	0.551402	0.610503	0.688172		0.579439	0.540448	0.704799	971.479	4
Aeroport	#6	18.099	-63.0474	0.570093	0.617827	0.686936		0.53125	0.483958	0.670909	973.041	4
Aeroport	#6	18.099	-63.0474	0.611111	0.618692	0.680912		0.490859	0.45313	0.656962	974.588	3.53553
Aeroport	#6	18.099	-63.0474	0.586207	0.605545	0.66287		0.457865	0.448949	0.661743	976.136	3.04138
Aeroport	#6	18.099	-63.0474	0.566667	0.583285	0.632628		0.452193	0.458498	0.670098	977.686	2.5
[truncated: 102,029 more rows]
