# Supplementary material for: Damages caused by hurricane Irma in the human-degraded mangroves of Saint Martin (Caribbean)
Source: Sci Rep. 2019 Dec 12;9:18971. doi: 10.1038/s41598-019-55393-3 (PMC6908650; doi:10.1038/s41598-019-55393-3)
Supplement: Supplementary file 3 — Dataset 2 [file 41598_2019_55393_MOESM3_ESM.xlsx]

## Sheet: Feuil1
Pond Id	Pond Num	Plot Id	Date	Plot size (m)	Tree Id	Species	Dbh (cm)	Dbh class	Height (m)	Height class	State	State 2	Flowers	Fruits	Comment
Aeroport	6	1	2011	5*5	9	A	1.8	Very small	3.5	Tree	Alive	Alive
Aeroport	6	1	2011	5*5	13	A	2.1	Small	2.7	Scrub	Alive	Alive
Aeroport	6	1	2011	5*5	8	A	4.2	Small	2.1	Scrub	Alive	Alive
Aeroport	6	1	2011	5*5	15	L	1.2	Very small	1.9	Scrub	Alive	Alive
Aeroport	6	1	2011	5*5	5	L	1.8	Very small	2.5	Scrub	Alive	Alive
Aeroport	6	1	2011	5*5	11	L	1.9	Very small	2.3	Scrub	Alive	Alive
Aeroport	6	1	2011	5*5	6	L	2	Small	2.2	Scrub	Alive	Alive
Aeroport	6	1	2011	5*5	14	L	2	Small	1.8	Scrub	Alive	Alive
Aeroport	6	1	2011	5*5	12	L	2.5	Small	1.8	Scrub	Alive	Alive
Aeroport	6	1	2011	5*5	10	L	2.9	Small	1.4	Sapling	Alive	Alive
Aeroport	6	1	2011	5*5	1	L	3.4	Small	2.5	Scrub	Alive	Alive
Aeroport	6	1	2011	5*5	3	L	3.4	Small	2.7	Scrub	Alive	Alive
Aeroport	6	1	2011	5*5	7	L	3.7	Small	2.7	Scrub	Alive	Alive
Aeroport	6	1	2011	5*5	2	L	4.2	Small	2.2	Scrub	Alive	Alive
Aeroport	6	1	2011	5*5	4	L	4.2	Small	2.1	Scrub	Alive	Alive
Barriere	5	1	2011	5*5	36	A	1.7	Very small	4	Tree	Alive	Alive	ü	ü
Barriere	5	1	2011	5*5	41	A	1.7	Very small	4	Tree	Alive	Alive	ü	ü
Barriere	5	1	2011	5*5	44	A	1.8	Very small	3.9	Tree	Alive	Alive	ü	ü
Barriere	5	1	2011	5*5	40	A	1.9	Very small	3.5	Tree	Alive	Alive	ü	ü
Barriere	5	1	2011	5*5	28	A	2	Small	3.5	Tree	Alive	Alive	ü	ü
Barriere	5	1	2011	5*5	38	A	2	Small	4	Tree	Alive	Alive	ü	ü
Barriere	5	1	2011	5*5	2	A	4.2	Small	2	Scrub	Alive	Alive		ü
Barriere	5	1	2011	5*5	52	A	3.8	Small	2	Scrub	Died	Died
Barriere	5	1	2011	5*5	46	A	3.3	Small	3	Tree	Decaying	Decaying	ü	ü
Barriere	5	1	2011	5*5	50	A	5.2	Medium	3.5	Tree	Decaying	Decaying
Barriere	5	1	2011	5*5	6	L	1.7	Very small	3.9	Tree	Alive	Alive	ü	ü
Barriere	5	1	2011	5*5	13	L	1.7	Very small	3.9	Tree	Alive	Alive	ü	ü
Barriere	5	1	2011	5*5	20	L	1.7	Very small	4.6	Tree	Alive	Alive	ü	ü
Barriere	5	1	2011	5*5	26	L	1.7	Very small	4.6	Tree	Alive	Alive	ü	ü
Barriere	5	1	2011	5*5	30	L	1.7	Very small	4	Tree	Alive	Alive	ü	ü
Barriere	5	1	2011	5*5	3	L	1.8	Very small	3.5	Tree	Alive	Alive	ü	ü
Barriere	5	1	2011	5*5	9	L	1.8	Very small	3.4	Tree	Alive	Alive	ü	ü
Barriere	5	1	2011	5*5	10	L	1.8	Very small	3.7	Tree	Alive	Alive	ü	ü
Barriere	5	1	2011	5*5	16	L	1.8	Very small	4	Tree	Alive	Alive	ü	ü
Barriere	5	1	2011	5*5	17	L	1.8	Very small	3.5	Tree	Alive	Alive	ü	ü
Barriere	5	1	2011	5*5	23	L	1.8	Very small	3.5	Tree	Alive	Alive	ü	ü
Barriere	5	1	2011	5*5	33	L	1.8	Very small	3.5	Tree	Alive	Alive	ü	ü
Barriere	5	1	2011	5*5	45	L	1.8	Very small	4.6	Tree	Alive	Alive	ü	ü
Barriere	5	1	2011	5*5	5	L	1.9	Very small	3.7	Tree	Alive	Alive	ü	ü
Barriere	5	1	2011	5*5	12	L	1.9	Very small	4.6	Tree	Alive	Alive	ü	ü
Barriere	5	1	2011	5*5	19	L	1.9	Very small	3.9	Tree	Alive	Alive	ü	ü
Barriere	5	1	2011	5*5	25	L	1.9	Very small	3.5	Tree	Alive	Alive	ü	ü
Barriere	5	1	2011	5*5	29	L	1.9	Very small	3.9	Tree	Alive	Alive	ü	ü
Barriere	5	1	2011	5*5	35	L	1.9	Very small	3.5	Tree	Alive	Alive	ü	ü
Barriere	5	1	2011	5*5	4	L	2	Small	3.4	Tree	Alive	Alive	ü	ü
Barriere	5	1	2011	5*5	8	L	2	Small	4.3	Tree	Alive	Alive	ü	ü
Barriere	5	1	2011	5*5	11	L	2	Small	4.5	Tree	Alive	Alive	ü	ü
Barriere	5	1	2011	5*5	15	L	2	Small	4	Tree	Alive	Alive	ü	ü
Barriere	5	1	2011	5*5	18	L	2	Small	4	Tree	Alive	Alive	ü	ü
Barriere	5	1	2011	5*5	22	L	2	Small	4	Tree	Alive	Alive	ü	ü
Barriere	5	1	2011	5*5	24	L	2	Small	4	Tree	Alive	Alive	ü	ü
Barriere	5	1	2011	5*5	32	L	2	Small	4.6	Tree	Alive	Alive	ü	ü
Barriere	5	1	2011	5*5	34	L	2	Small	3.5	Tree	Alive	Alive	ü	ü
Barriere	5	1	2011	5*5	39	L	2	Small	4.6	Tree	Alive	Alive	ü	ü
Barriere	5	1	2011	5*5	43	L	2	Small	3.5	Tree	Alive	Alive	ü	ü
Barriere	5	1	2011	5*5	7	L	2.1	Small	4.2	Tree	Alive	Alive	ü	ü
Barriere	5	1	2011	5*5	14	L	2.1	Small	3.5	Tree	Alive	Alive	ü	ü
Barriere	5	1	2011	5*5	21	L	2.1	Small	3.5	Tree	Alive	Alive	ü	ü
Barriere	5	1	2011	5*5	27	L	2.1	Small	3.5	Tree	Alive	Alive	ü	ü
Barriere	5	1	2011	5*5	31	L	2.1	Small	3.5	Tree	Alive	Alive	ü	ü
Barriere	5	1	2011	5*5	37	L	2.1	Small	3.5	Tree	Alive	Alive	ü	ü
Barriere	5	1	2011	5*5	42	L	2.1	Small	3.5	Tree	Alive	Alive	ü	ü
Barriere	5	1	2011	5*5	1	L	3.4	Small	3.5	Tree	Alive	Alive	ü	ü
Barriere	5	1	2011	5*5	51	L	4.3	Small	3	Tree	Died	Died
Barriere	5	1	2011	5*5	47	L	3.3	Small	3	Tree	Decaying	Decaying	ü	ü
Barriere	5	1	2011	5*5	48	L	3.3	Small	3	Tree	Decaying	Decaying	ü	ü
Barriere	5	1	2011	5*5	49	L	3.6	Small	4	Tree	Decaying	Decaying	ü	ü
Barriere	5	2	2011	5*5	5	A	5.7	Medium	2.7	Scrub	Alive	Alive	ü	ü
Barriere	5	2	2011	5*5	2	A	6.3	Medium	3.2	Tree	Alive	Alive		ü
Barriere	5	2	2011	5*5	15	A	4.7	Small	2.3	Scrub	Died	Died
Barriere	5	2	2011	5*5	16	A	4.8	Small	2.4	Scrub	Died	Died
Barriere	5	2	2011	5*5	11	A	3.4	Small	2.7	Scrub	Decaying	Decaying	ü	ü
Barriere	5	2	2011	5*5	3	L	4.8	Small	2.5	Scrub	Alive	Alive	ü	ü
Barriere	5	2	2011	5*5	1	L	5.8	Medium	2.7	Scrub	Alive	Alive	ü	ü
Barriere	5	2	2011	5*5	4	L	5.8	Medium	2.2	Scrub	Alive	Alive	ü	ü
Barriere	5	2	2011	5*5	6	L	6.7	Medium	2.1	Scrub	Alive	Alive	ü	ü
Barriere	5	2	2011	5*5	14	L	4.3	Small	1.8	Scrub	Died	Died	ü	ü
Barriere	5	2	2011	5*5	17	L	5.3	Medium	2.3	Scrub	Died	Died
Barriere	5	2	2011	5*5	10	L	4.2	Small	1.8	Scrub	Decaying	Decaying	ü	ü
Barriere	5	2	2011	5*5	8	L	4.5	Small	1.4	Sapling	Decaying	Decaying	ü	ü
Barriere	5	2	2011	5*5	7	L	5.3	Medium	3.5	Tree	Decaying	Decaying	ü	ü
Barriere	5	2	2011	5*5	12	L	5.3	Medium	1.8	Scrub	Decaying	Decaying		ü
Barriere	5	2	2011	5*5	9	L	5.9	Medium	2.3	Scrub	Decaying	Decaying	ü	ü
Barriere	5	2	2011	5*5	13	L	6.2	Medium	1.9	Scrub	Decaying	Decaying	ü	ü
Barriere	5	3	2011	5*5	2	A	1.4	Very small	1.8	Scrub	Alive	Alive		ü
Barriere	5	3	2011	5*5	6	A	1.7	Very small	1.8	Scrub	Alive	Alive	ü	ü
Barriere	5	3	2011	5*5	20	A	1.7	Very small	2.3	Scrub	Alive	Alive	ü	ü
Barriere	5	3	2011	5*5	10	A	1.8	Very small	2.7	Scrub	Alive	Alive	ü	ü
Barriere	5	3	2011	5*5	17	A	1.8	Very small	1.8	Scrub	Alive	Alive	ü	ü
Barriere	5	3	2011	5*5	5	A	1.9	Very small	1.9	Scrub	Alive	Alive	ü	ü
Barriere	5	3	2011	5*5	12	A	1.9	Very small	2	Scrub	Alive	Alive	ü	ü
Barriere	5	3	2011	5*5	19	A	1.9	Very small	1.8	Scrub	Alive	Alive	ü	ü
Barriere	5	3	2011	5*5	4	A	2	Small	2.7	Scrub	Alive	Alive	ü	ü
Barriere	5	3	2011	5*5	11	A	2	Small	2.1	Scrub	Alive	Alive	ü	ü
Barriere	5	3	2011	5*5	15	A	2	Small	1.8	Scrub	Alive	Alive	ü	ü
Barriere	5	3	2011	5*5	18	A	2	Small	1.9	Scrub	Alive	Alive	ü	ü
Barriere	5	3	2011	5*5	14	A	2.1	Small	2.3	Scrub	Alive	Alive	ü	ü
Barriere	5	3	2011	5*5	46	A	3.3	Small	2.1	Scrub	Alive	Alive	ü	ü
Barriere	5	3	2011	5*5	47	A	3.3	Small	2	Scrub	Alive	Alive	ü	ü
Barriere	5	3	2011	5*5	48	A	3.3	Small	1.9	Scrub	Alive	Alive	ü	ü
Barriere	5	3	2011	5*5	1	A	3.4	Small	1.9	Scrub	Alive	Alive	ü	ü
Barriere	5	3	2011	5*5	24	A	3.4	Small	2	Scrub	Alive	Alive	ü	ü
Barriere	5	3	2011	5*5	52	A	3.4	Small	2.1	Scrub	Alive	Alive
Barriere	5	3	2011	5*5	29	A	3.5	Small	1.8	Scrub	Alive	Alive	ü	ü
Barriere	5	3	2011	5*5	36	A	3.5	Small	1.4	Sapling	Alive	Alive	ü	ü
Barriere	5	3	2011	5*5	38	A	3.5	Small	1.8	Scrub	Alive	Alive	ü	ü
Barriere	5	3	2011	5*5	40	A	3.5	Small	1.8	Scrub	Alive	Alive	ü	ü
Barriere	5	3	2011	5*5	28	A	3.9	Small	2.1	Scrub	Alive	Alive	ü	ü
Barriere	5	3	2011	5*5	44	A	3.9	Small	2.4	Scrub	Alive	Alive	ü	ü
Barriere	5	3	2011	5*5	30	A	4	Small	2.3	Scrub	Alive	Alive	ü	ü
Barriere	5	3	2011	5*5	23	A	4.3	Small	2.4	Scrub	Alive	Alive	ü	ü
Barriere	5	3	2011	5*5	35	A	4.6	Small	1.4	Sapling	Alive	Alive	ü	ü
Barriere	5	3	2011	5*5	41	A	4.6	Small	1.9	Scrub	Alive	Alive	ü	ü
Barriere	5	3	2011	5*5	50	A	5.2	Medium	2.2	Scrub	Alive	Alive
Barriere	5	3	2011	5*5	57	A	1.7	Very small	2.7	Scrub	Decaying	Decaying
Barriere	5	3	2011	5*5	60	A	1.8	Very small	1.8	Scrub	Decaying	Decaying
Barriere	5	3	2011	5*5	66	A	1.8	Very small	2.3	Scrub	Decaying	Decaying
Barriere	5	3	2011	5*5	56	A	1.9	Very small	1.8	Scrub	Decaying	Decaying
Barriere	5	3	2011	5*5	63	A	1.9	Very small	2.8	Scrub	Decaying	Decaying
Barriere	5	3	2011	5*5	93	A	1.9	Very small	1.4	Sapling	Decaying	Decaying
Barriere	5	3	2011	5*5	59	A	2	Small	1.9	Scrub	Decaying	Decaying
Barriere	5	3	2011	5*5	67	A	2	Small	2	Scrub	Decaying	Decaying
Barriere	5	3	2011	5*5	89	A	2	Small	1.9	Scrub	Decaying	Decaying
Barriere	5	3	2011	5*5	90	A	2	Small	1.8	Scrub	Decaying	Decaying
Barriere	5	3	2011	5*5	92	A	2	Small	1.8	Scrub	Decaying	Decaying
Barriere	5	3	2011	5*5	58	A	2.1	Small	1.8	Scrub	Decaying	Decaying
Barriere	5	3	2011	5*5	91	A	2.2	Small	2.3	Scrub	Decaying	Decaying
Barriere	5	3	2011	5*5	72	A	3.5	Small	1.9	Scrub	Decaying	Decaying
Barriere	5	3	2011	5*5	75	A	3.5	Small	1.8	Scrub	Decaying	Decaying
Barriere	5	3	2011	5*5	79	A	3.5	Small	1.8	Scrub	Decaying	Decaying
Barriere	5	3	2011	5*5	83	A	3.5	Small	2.7	Scrub	Decaying	Decaying
Barriere	5	3	2011	5*5	85	A	3.5	Small	1.8	Scrub	Decaying	Decaying
Barriere	5	3	2011	5*5	73	A	4	Small	1.8	Scrub	Decaying	Decaying
Barriere	5	3	2011	5*5	74	A	4	Small	2.3	Scrub	Decaying	Decaying
Barriere	5	3	2011	5*5	80	A	4	Small	2.3	Scrub	Decaying	Decaying
Barriere	5	3	2011	5*5	82	A	4	Small	2.1	Scrub	Decaying	Decaying
Barriere	5	3	2011	5*5	84	A	4.6	Small	1.9	Scrub	Decaying	Decaying
Barriere	5	3	2011	5*5	3	L	1.8	Very small	2.3	Scrub	Alive	Alive	ü	ü
Barriere	5	3	2011	5*5	9	L	1.8	Very small	2.2	Scrub	Alive	Alive	ü	ü
Barriere	5	3	2011	5*5	16	L	1.8	Very small	2.7	Scrub	Alive	Alive	ü	ü
Barriere	5	3	2011	5*5	45	L	1.8	Very small	1.1	Sapling	Alive	Alive	ü	ü
Barriere	5	3	2011	5*5	13	L	1.9	Very small	1.4	Sapling	Alive	Alive	ü	ü
Barriere	5	3	2011	5*5	8	L	2	Small	2.5	Scrub	Alive	Alive	ü	ü
Barriere	5	3	2011	5*5	7	L	2.1	Small	2.3	Scrub	Alive	Alive	ü	ü
Barriere	5	3	2011	5*5	32	L	3.5	Small	2.2	Scrub	Alive	Alive	ü	ü
Barriere	5	3	2011	5*5	42	L	3.5	Small	1.8	Scrub	Alive	Alive	ü	ü
Barriere	5	3	2011	5*5	43	L	3.5	Small	2.3	Scrub	Alive	Alive	ü	ü
Barriere	5	3	2011	5*5	49	L	3.6	Small	2.5	Scrub	Alive	Alive	ü	ü
Barriere	5	3	2011	5*5	25	L	3.7	Small	1.9	Scrub	Alive	Alive	ü	ü
Barriere	5	3	2011	5*5	21	L	3.9	Small	2.4	Scrub	Alive	Alive	ü	ü
Barriere	5	3	2011	5*5	34	L	3.9	Small	2.1	Scrub	Alive	Alive	ü	ü
Barriere	5	3	2011	5*5	31	L	4	Small	2.5	Scrub	Alive	Alive	ü	ü
Barriere	5	3	2011	5*5	33	L	4	Small	2.7	Scrub	Alive	Alive	ü	ü
Barriere	5	3	2011	5*5	37	L	4	Small	2.3	Scrub	Alive	Alive	ü	ü
Barriere	5	3	2011	5*5	39	L	4	Small	2.7	Scrub	Alive	Alive	ü	ü
Barriere	5	3	2011	5*5	22	L	4.2	Small	2.8	Scrub	Alive	Alive	ü	ü
Barriere	5	3	2011	5*5	51	L	4.3	Small	2.7	Scrub	Alive	Alive
Barriere	5	3	2011	5*5	26	L	4.5	Small	1.8	Scrub	Alive	Alive	ü	ü
Barriere	5	3	2011	5*5	27	L	4.6	Small	2	Scrub	Alive	Alive	ü	ü
Barriere	5	3	2011	5*5	54	L	1.8	Very small	1.4	Sapling	Decaying	Decaying
Barriere	5	3	2011	5*5	61	L	1.8	Very small	2.3	Scrub	Decaying	Decaying
Barriere	5	3	2011	5*5	55	L	2	Small	2.3	Scrub	Decaying	Decaying
Barriere	5	3	2011	5*5	62	L	2	Small	2.4	Scrub	Decaying	Decaying
Barriere	5	3	2011	5*5	88	L	2.1	Small	1.7	Scrub	Decaying	Decaying
Barriere	5	3	2011	5*5	81	L	3.5	Small	2.4	Scrub	Decaying	Decaying
Barriere	5	3	2011	5*5	86	L	3.5	Small	2.3	Scrub	Decaying	Decaying
Barriere	5	3	2011	5*5	68	L	3.7	Small	2.3	Scrub	Decaying	Decaying
Barriere	5	3	2011	5*5	64	L	3.9	Small	1.9	Scrub	Decaying	Decaying
Barriere	5	3	2011	5*5	71	L	3.9	Small	1.8	Scrub	Decaying	Decaying
Barriere	5	3	2011	5*5	77	L	3.9	Small	1.2	Sapling	Decaying	Decaying
Barriere	5	3	2011	5*5	87	L	3.9	Small	2.4	Scrub	Decaying	Decaying
Barriere	5	3	2011	5*5	76	L	4	Small	2.1	Scrub	Decaying	Decaying
Barriere	5	3	2011	5*5	53	L	4.2	Small	3.5	Tree	Decaying	Decaying
Barriere	5	3	2011	5*5	65	L	4.2	Small	1.8	Scrub	Decaying	Decaying
Barriere	5	3	2011	5*5	69	L	4.5	Small	1.8	Scrub	Decaying	Decaying
Barriere	5	3	2011	5*5	70	L	4.6	Small	2.7	Scrub	Decaying	Decaying
Barriere	5	3	2011	5*5	78	L	4.6	Small	1.9	Scrub	Decaying	Decaying
Chevrisse	4	1	2011	5*5	4	A	15	Big	3.2	Tree	Alive	Alive	ü	ü
Chevrisse	4	1	2011	5*5	3	A	15.3	Big	5.3	High tree	Alive	Alive		ü
Chevrisse	4	1	2011	5*5	1	A	15.9	Big	7.8	High tree	Alive	Alive	ü	ü
Chevrisse	4	1	2011	5*5	6	A	12.5	Big	3.9	Tree	Decaying	Decaying	ü	ü
Chevrisse	4	1	2011	5*5	7	A	17	Big	7.5	High tree	Decaying	Decaying	ü	ü
Chevrisse	4	1	2011	5*5	5	L	16.5	Big	7.4	High tree	Alive	Alive	ü	ü
Chevrisse	4	1	2011	5*5	2	L	18.5	Big	8	High tree	Alive	Alive	ü	ü
Chevrisse	4	1	2011	5*5	9	L	20.3	Very big	8.5	High tree	Died	Died
Chevrisse	4	1	2011	5*5	8	L	11.5	Big	6.8	High tree	Decaying	Decaying
Guichard	7	1	2011	5*5	18	A	3.4	Small	6.5	High tree	Alive	Alive
Guichard	7	1	2011	5*5	17	A	5.8	Medium	4.6	Tree	Alive	Alive
Guichard	7	1	2011	5*5	40	A	3.4	Small	7.4	High tree	Died	Died
Guichard	7	1	2011	5*5	20	L	1.7	Very small	5.3	High tree	Alive	Alive
Guichard	7	1	2011	5*5	27	L	1.7	Very small	1.9	Scrub	Alive	Alive
Guichard	7	1	2011	5*5	33	L	1.7	Very small	7.4	High tree	Alive	Alive
Guichard	7	1	2011	5*5	4	L	3.4	Small	4.8	Tree	Alive	Alive
Guichard	7	1	2011	5*5	7	L	3.4	Small	1.9	Scrub	Alive	Alive
Guichard	7	1	2011	5*5	11	L	3.4	Small	4.5	Tree	Alive	Alive
Guichard	7	1	2011	5*5	14	L	3.4	Small	4.8	Tree	Alive	Alive
Guichard	7	1	2011	5*5	15	L	3.4	Small	5.3	High tree	Alive	Alive
Guichard	7	1	2011	5*5	31	L	3.4	Small	6.9	High tree	Alive	Alive
Guichard	7	1	2011	5*5	2	L	4.3	Small	5	High tree	Alive	Alive
Guichard	7	1	2011	5*5	9	L	4.3	Small	5.3	High tree	Alive	Alive
Guichard	7	1	2011	5*5	22	L	4.3	Small	6.5	High tree	Alive	Alive
Guichard	7	1	2011	5*5	25	L	4.3	Small	1.8	Scrub	Alive	Alive
Guichard	7	1	2011	5*5	29	L	4.3	Small	6.5	High tree	Alive	Alive
Guichard	7	1	2011	5*5	35	L	4.3	Small	6.7	High tree	Alive	Alive
Guichard	7	1	2011	5*5	1	L	4.5	Small	4.5	Tree	Alive	Alive
Guichard	7	1	2011	5*5	8	L	4.5	Small	5.1	High tree	Alive	Alive
Guichard	7	1	2011	5*5	21	L	4.5	Small	1.9	Scrub	Alive	Alive
Guichard	7	1	2011	5*5	28	L	4.5	Small	2.5	Scrub	Alive	Alive
Guichard	7	1	2011	5*5	34	L	4.5	Small	4.2	Tree	Alive	Alive
Guichard	7	1	2011	5*5	24	L	4.6	Small	5.8	High tree	Alive	Alive
Guichard	7	1	2011	5*5	3	L	4.7	Small	4.3	Tree	Alive	Alive
Guichard	7	1	2011	5*5	10	L	4.7	Small	4.5	Tree	Alive	Alive
Guichard	7	1	2011	5*5	23	L	4.7	Small	7.1	High tree	Alive	Alive
Guichard	7	1	2011	5*5	26	L	4.7	Small	2.9	Scrub	Alive	Alive
Guichard	7	1	2011	5*5	30	L	4.7	Small	5.1	High tree	Alive	Alive
Guichard	7	1	2011	5*5	19	L	4.9	Small	5.1	High tree	Alive	Alive
Guichard	7	1	2011	5*5	32	L	5.1	Medium	4.5	Tree	Alive	Alive
Guichard	7	1	2011	5*5	5	L	5.3	Medium	5.3	High tree	Alive	Alive
Guichard	7	1	2011	5*5	12	L	5.3	Medium	4.2	Tree	Alive	Alive
Guichard	7	1	2011	5*5	16	L	5.3	Medium	6.6	High tree	Alive	Alive
Guichard	7	1	2011	5*5	13	L	5.6	Medium	6.4	High tree	Alive	Alive
Guichard	7	1	2011	5*5	6	L	5.8	Medium	4.8	Tree	Alive	Alive
Guichard	7	1	2011	5*5	42	L	1.7	Very small	6.5	High tree	Died	Died
Guichard	7	1	2011	5*5	43	L	4.5	Small	4.63333	Tree	Died	Died
Guichard	7	1	2011	5*5	41	L	4.7	Small	4	Tree	Died	Died
Guichard	7	1	2011	5*5	37	L	3.4	Small	5.3	High tree	Decaying	Decaying
Guichard	7	1	2011	5*5	36	L	4.7	Small	4.8	Tree	Decaying	Decaying
Guichard	7	1	2011	5*5	39	L	5.8	Medium	4.6	Tree	Decaying	Decaying
Guichard	7	1	2011	5*5	38	L	6.5	Medium	4.5	Tree	Decaying	Decaying
Poissons	2	1	2011	5*5	6	L	1.7	Very small	4.5	Tree	Alive	Alive	ü	ü
Poissons	2	1	2011	5*5	3	L	1.8	Very small	5.1	High tree	Alive	Alive	ü	ü
Poissons	2	1	2011	5*5	9	L	1.8	Very small	4.8	Tree	Alive	Alive		ü
Poissons	2	1	2011	5*5	10	L	1.8	Very small	5.3	High tree	Alive	Alive	ü	ü
Poissons	2	1	2011	5*5	14	L	1.8	Very small	4	Tree	Alive	Alive
Poissons	2	1	2011	5*5	5	L	1.9	Very small	4.5	Tree	Alive	Alive	ü	ü
Poissons	2	1	2011	5*5	16	L	1.9	Very small	4	Tree	Alive	Alive
Poissons	2	1	2011	5*5	4	L	2	Small	5.3	High tree	Alive	Alive	ü	ü
Poissons	2	1	2011	5*5	8	L	2	Small	4.3	Tree	Alive	Alive	ü	ü
Poissons	2	1	2011	5*5	11	L	2	Small	4.5	Tree	Alive	Alive	ü	ü
Poissons	2	1	2011	5*5	15	L	2	Small	4	Tree	Alive	Alive
Poissons	2	1	2011	5*5	7	L	2.1	Small	4.2	Tree	Alive	Alive	ü	ü
Poissons	2	1	2011	5*5	1	L	3.4	Small	4.8	Tree	Alive	Alive	ü	ü
Poissons	2	1	2011	5*5	12	L	3.4	Small	4.6	Tree	Alive	Alive
Poissons	2	1	2011	5*5	17	L	3.4	Small	3.5	Tree	Alive	Alive
Poissons	2	1	2011	5*5	13	L	4.2	Small	6	High tree	Alive	Alive
Poissons	2	1	2011	5*5	20	L	1.7	Very small	4.6	Tree	Died	Died
Poissons	2	1	2011	5*5	23	L	1.8	Very small	4.9	Tree	Died	Died
Poissons	2	1	2011	5*5	19	L	1.9	Very small	4.3	Tree	Died	Died
Poissons	2	1	2011	5*5	22	L	2	Small	4	Tree	Died	Died
Poissons	2	1	2011	5*5	21	L	2.1	Small	4.2	Tree	Died	Died
Poissons	2	1	2011	5*5	18	L	4.2	Small	4	Tree	Died	Died
Poissons	2	1	2011	5*5	30	L	1.7	Very small	5.53333	High tree	Decaying	Decaying
Poissons	2	1	2011	5*5	27	L	1.8	Very small	4.63333	Tree	Decaying	Decaying
Poissons	2	1	2011	5*5	29	L	1.9	Very small	6	High tree	Decaying	Decaying
Poissons	2	1	2011	5*5	24	L	2	Small	5.9	High tree	Decaying	Decaying
Poissons	2	1	2011	5*5	28	L	2	Small	4.93333	Tree	Decaying	Decaying
Poissons	2	1	2011	5*5	25	L	3.4	Small	4.3	Tree	Decaying	Decaying
Poissons	2	1	2011	5*5	26	L	4.2	Small	4.6	Tree	Decaying	Decaying
Poissons	2	1	2011	5*5	2	R	4.2	Small	6.5	High tree	Alive	Alive	ü	ü
Salines	3	1	2011	5*5	2	A	4.3	Small	7	High tree	Alive	Alive
Salines	3	1	2011	5*5	5	A	5.3	Medium	3.7	Tree	Died	Died
Salines	3	1	2011	5*5	4	L	3.4	Small	6.8	High tree	Alive	Alive
Salines	3	1	2011	5*5	1	L	4.5	Small	6	High tree	Alive	Alive
Salines	3	1	2011	5*5	3	L	4.7	Small	7.4	High tree	Alive	Alive
Salines	3	1	2011	5*5	7	L	3.4	Small	5.6	High tree	Decaying	Decaying
Salines	3	1	2011	5*5	6	L	5.8	Medium	3.9	Tree	Decaying	Decaying
Barriere	5	1	2018	10*10	5	A	12	Big	1.7	Scrub	Died	Died
Barriere	5	1	2018	10*10	1	A	13	Big	1.7	Scrub	Died	Died
Barriere	5	1	2018	10*10	2	A	14	Big	2.1	Scrub	Died	Died
Barriere	5	1	2018	10*10	3	A	15	Big	2.2	Scrub	Died	Died
Barriere	5	1	2018	10*10	4	A	15	Big	2.4	Scrub	Died	Died
Barriere	5	1	2018	10*10	11	A	15	Big	1.6	Scrub	Died	Died
Barriere	5	1	2018	10*10	6	A	20	Very big	2.7	Scrub	Died	Died
Barriere	5	1	2018	10*10	7	A	20	Very big	1.7	Scrub	Died	Died
Barriere	5	1	2018	10*10	12	A	25	Very big	2.5	Scrub	Decaying	Decaying
Barriere	5	1	2018	10*10	10	A	11	Big	2.4	Scrub	Seriously Decaying	Decaying
Barriere	5	1	2018	10*10	8	A	19	Big	1.9	Scrub	Seriously Decaying	Decaying
Barriere	5	1	2018	10*10	9	C	13	Big	2.2	Scrub	Decaying	Decaying
Barriere	5	2	2018	10*10	23	A	12	Big	2.4	Scrub	Died	Died
Barriere	5	2	2018	10*10	27	A	13	Big	1.8	Scrub	Died	Died
Barriere	5	2	2018	10*10	14	A	18	Big	1.2	Sapling	Died	Died
Barriere	5	2	2018	10*10	26	A	18	Big	2	Scrub	Died	Died
Barriere	5	2	2018	10*10	15	A	19	Big	2.1	Scrub	Died	Died
Barriere	5	2	2018	10*10	19	A	20	Very big	2.3	Scrub	Died	Died
Barriere	5	2	2018	10*10	16	A	23	Very big	3	Tree	Died	Died
Barriere	5	2	2018	10*10	24	A	25	Very big	3.2	Tree	Died	Died
Barriere	5	2	2018	10*10	13	A	13	Big	0.7	Sapling	Decaying	Decaying	ü
Barriere	5	2	2018	10*10	22	A	13	Big	1.9	Scrub	Decaying	Decaying	ü
Barriere	5	2	2018	10*10	18	A	15	Big	1.7	Scrub	Decaying	Decaying	ü
Barriere	5	2	2018	10*10	17	A	14	Big	1.7	Scrub	Seriously Decaying	Decaying
Barriere	5	2	2018	10*10	21	A	18	Big	0.9	Sapling	Seriously Decaying	Decaying	ü
Barriere	5	2	2018	10*10	20	R	21	Very big	2.4	Scrub	Died	Died
Barriere	5	2	2018	10*10	25	R	22	Very big	1.9	Scrub	Seriously Decaying	Decaying	ü
Barriere	5	3	2018	10*10	13	A	8	Medium	1.5	Scrub	Died	Died
Barriere	5	3	2018	10*10	10	C	8	Medium	2.2	Scrub	Good vigour	Alive
Barriere	5	3	2018	10*10	5	C	13	Big	0.8	Sapling	Good vigour	Alive
Barriere	5	3	2018	10*10	14	L	7	Medium	2	Scrub	Decaying	Decaying
Barriere	5	3	2018	10*10	7	L	8	Medium	1.6	Scrub	Decaying	Decaying
Barriere	5	3	2018	10*10	1	L	10	Big	1.2	Sapling	Decaying	Decaying
Barriere	5	3	2018	10*10	4	L	11	Big	1.4	Sapling	Decaying	Decaying
Barriere	5	3	2018	10*10	6	L	11	Big	0.4	Sapling	Decaying	Decaying
Barriere	5	3	2018	10*10	9	L	11	Big	2	Scrub	Decaying	Decaying
Barriere	5	3	2018	10*10	11	L	11	Big	0.4	Sapling	Decaying	Decaying
Barriere	5	3	2018	10*10	12	L	13	Big	2	Scrub	Decaying	Decaying
Barriere	5	3	2018	10*10	2	L	10	Big	2.1	Scrub	Good vigour	Alive
Barriere	5	3	2018	10*10	3	L	12	Big	1.9	Scrub	Good vigour	Alive
Barriere	5	3	2018	10*10	8	L	8	Medium	1.5	Scrub	Seriously Decaying	Decaying	ü
Barriere	5	3	2018	10*10	15	L	8	Medium	1.5	Scrub	Seriously Decaying	Decaying	ü
Barriere	5	4	2018	10*10	13	A	7	Medium	1.5	Scrub	Died	Died
Barriere	5	4	2018	10*10	8	A	8	Medium	1.5	Scrub	Died	Died
Barriere	5	4	2018	10*10	4	A	11	Big	1.4	Sapling	Died	Died
Barriere	5	4	2018	10*10	9	A	11	Big	2	Scrub	Died	Died
Barriere	5	4	2018	10*10	15	L	6.5	Medium	1.5	Scrub	Died	Died
Barriere	5	4	2018	10*10	14	L	8	Medium	2	Scrub	Died	Died
Barriere	5	4	2018	10*10	7	L	9	Medium	1.6	Scrub	Died	Died
Barriere	5	4	2018	10*10	1	L	10	Big	1.2	Sapling	Died	Died
Barriere	5	4	2018	10*10	2	L	10	Big	2.1	Scrub	Died	Died
Barriere	5	4	2018	10*10	11	L	11	Big	0.4	Sapling	Died	Died
Barriere	5	4	2018	10*10	3	L	12	Big	1.9	Scrub	Died	Died
Barriere	5	4	2018	10*10	6	L	12.5	Big	0.4	Sapling	Died	Died
Barriere	5	4	2018	10*10	5	L	13	Big	0.8	Sapling	Died	Died
Barriere	5	4	2018	10*10	12	L	13	Big	2	Scrub	Died	Died
Barriere	5	4	2018	10*10	10	R	8	Medium	2.2	Scrub	Died	Died
Barriere	5	5	2018	10*10	6	A	5	Medium	1.8	Scrub	Decaying	Decaying
Barriere	5	5	2018	10*10	7	A	7	Medium	1.2	Sapling	Decaying	Decaying
Barriere	5	5	2018	10*10	5	A	8	Medium	1.3	Sapling	Good vigour	Alive	ü
Barriere	5	5	2018	10*10	14	A	8	Medium	1.5	Scrub	Seriously Decaying	Decaying	ü
Barriere	5	5	2018	10*10	4	C	6	Medium	1.2	Sapling	Good vigour	Alive	ü
Barriere	5	5	2018	10*10	13	L	8	Medium	2	Scrub	Decaying	Decaying
Barriere	5	5	2018	10*10	10	L	11	Big	2.2	Scrub	Decaying	Decaying
Barriere	5	5	2018	10*10	12	L	11	Big	0.4	Sapling	Decaying	Decaying
Barriere	5	5	2018	10*10	2	L	13	Big	2.2	Scrub	Decaying	Decaying
Barriere	5	5	2018	10*10	3	L	14	Big	2.7	Scrub	Decaying	Decaying
Barriere	5	5	2018	10*10	8	L	10	Big	2.5	Scrub	Good vigour	Alive
Barriere	5	5	2018	10*10	1	L	12	Big	2.5	Scrub	Good vigour	Alive
Barriere	5	5	2018	10*10	9	L	12	Big	2.3	Scrub	Seriously Decaying	Decaying
Barriere	5	5	2018	10*10	11	L	13	Big	2.2	Scrub	Very good vigour	Alive
Lucas	1	1	2018	10*10	1	A	2.3	Small	2.7	Scrub	Decaying	Decaying
Lucas	1	1	2018	10*10	2	A	2.4	Small	2.1	Scrub	Decaying	Decaying			Broken
Lucas	1	1	2018	10*10	4	A	1.3	Very small	2.1	Scrub	Died	Died			Broken
Lucas	1	1	2018	10*10	5	A	1.5	Very small	1.6	Scrub	Died	Died			Broken
Lucas	1	1	2018	10*10	3	A	1.8	Very small	1.5	Scrub	Died	Died			Broken
Lucas	1	1	2018	10*10	6	A	2	Small	2.6	Scrub	Seriously Decaying	Decaying			Broken
Lucas	1	1	2018	10*10	7	A	2	Small	2.1	Scrub	Seriously Decaying	Decaying			Broken
Lucas	1	2	2018	10*10	3	A	1.9	Very small	2	Scrub	Died	Died			Broken
Lucas	1	2	2018	10*10	4	A	2.5	Small	1.5	Scrub	Died	Died			Broken
Lucas	1	2	2018	10*10	11	C	3.5	Small	1.4	Sapling	Decaying	Decaying			Broken
Lucas	1	2	2018	10*10	1	L	1.4	Very small	1.5	Scrub	Decaying	Decaying			Broken
Lucas	1	2	2018	10*10	6	L	2.1	Small	3	Tree	Decaying	Decaying			Broken
Lucas	1	2	2018	10*10	5	L	2.7	Small	2.5	Scrub	Decaying	Decaying			Broken
Lucas	1	2	2018	10*10	10	L	3	Small	2	Scrub	Decaying	Decaying			Broken
Lucas	1	2	2018	10*10	7	L	1.6	Very small	3	Tree	Died	Died			Broken
Lucas	1	2	2018	10*10	2	L	2.5	Small	2	Scrub	Died	Died			Broken
Lucas	1	2	2018	10*10	8	L	2.6	Small	3.3	Tree	Seriously Decaying	Decaying			Broken
Lucas	1	2	2018	10*10	9	L	2.9	Small	2	Scrub	Seriously Decaying	Decaying			Broken
Poissons	2	1	2018	10*10	1	A	2.5	Small	1.5	Scrub	Died	Died			Broken
Poissons	2	1	2018	10*10	9	L	8	Medium	1.5	Scrub	Decaying	Decaying			Broken
Poissons	2	1	2018	10*10	14	L	1.5	Very small	1.6	Scrub	Died	Died			Broken
Poissons	2	1	2018	10*10	15	L	1.5	Very small	2.6	Scrub	Died	Died			Broken
Poissons	2	1	2018	10*10	10	L	2.3	Small	2.7	Scrub	Died	Died			Broken
Poissons	2	1	2018	10*10	11	L	2.4	Small	2.1	Scrub	Died	Died
Poissons	2	1	2018	10*10	2	L	2.7	Small	2.5	Scrub	Died	Died			Broken
Poissons	2	1	2018	10*10	7	L	11	Big	0.4	Sapling	Died	Died			Broken
Poissons	2	1	2018	10*10	4	L	1.6	Very small	3	Tree	Good vigour	Alive
Poissons	2	1	2018	10*10	12	L	1.8	Very small	1.5	Scrub	Good vigour	Alive
Poissons	2	1	2018	10*10	13	L	1.3	Very small	2.1	Scrub	Seriously Decaying	Decaying			Broken
Poissons	2	1	2018	10*10	6	L	2.1	Small	2	Scrub	Seriously Decaying	Decaying			Broken
Poissons	2	1	2018	10*10	5	L	2.6	Small	3.3	Tree	Seriously Decaying	Decaying			Broken
Poissons	2	1	2018	10*10	8	L	8	Medium	2	Scrub	Seriously Decaying	Decaying			Broken
Poissons	2	1	2018	10*10	3	R	2.1	Small	3	Tree	Died	Died
Poissons	2	2	2018	10*10	9	A	13	Big	3.3	Tree	Seriously Decaying	Decaying			Broken
Poissons	2	2	2018	10*10	6	L	11	Big	2.5	Scrub	Died	Died			Broken
Poissons	2	2	2018	10*10	8	L	11	Big	3	Tree	Died	Died			Broken
Poissons	2	2	2018	10*10	7	L	8	Medium	3	Tree	Seriously Decaying	Decaying			Broken
Poissons	2	2	2018	10*10	1	L	11	Big	2.1	Scrub	Seriously Decaying	Decaying			Broken
Poissons	2	2	2018	10*10	17	R	1.3	Very small	2.5	Scrub	Died	Died			Broken
Poissons	2	2	2018	10*10	11	R	8	Medium	2.6	Scrub	Died	Died			Broken
Poissons	2	2	2018	10*10	12	R	8	Medium	2.1	Scrub	Died	Died			Broken
Poissons	2	2	2018	10*10	13	R	8	Medium	1.5	Scrub	Died	Died			Broken
Poissons	2	2	2018	10*10	15	R	8	Medium	2	Scrub	Died	Died			Broken
Poissons	2	2	2018	10*10	5	R	8	Medium	1.5	Scrub	Good vigour	Alive
Poissons	2	2	2018	10*10	2	R	13	Big	1.5	Scrub	Good vigour	Alive
Poissons	2	2	2018	10*10	4	R	8	Medium	2	Scrub	Seriously Decaying	Decaying
Poissons	2	2	2018	10*10	10	R	8	Medium	2	Scrub	Seriously Decaying	Decaying			Broken
Poissons	2	2	2018	10*10	3	R	11	Big	2	Scrub	Seriously Decaying	Decaying
Poissons	2	2	2018	10*10	14	R	11	Big	2	Scrub	Seriously Decaying	Decaying			Broken
Poissons	2	2	2018	10*10	16	R	11	Big	1.5	Scrub	Seriously Decaying	Decaying			Broken
Poissons	2	3	2018	10*10	13	R	4	Small	2.6	Scrub	Died	Died			Broken
Poissons	2	3	2018	10*10	11	R	10	Big	1.8	Scrub	Died	Died			Broken
Poissons	2	3	2018	10*10	14	R	10	Big	6	High tree	Died	Died			Broken
Poissons	2	3	2018	10*10	10	R	11	Big	1.7	Scrub	Died	Died			Broken
Poissons	2	3	2018	10*10	4	R	12	Big	4	Tree	Died	Died			Broken
Poissons	2	3	2018	10*10	12	R	13	Big	2.2	Scrub	Died	Died			Broken
Poissons	2	3	2018	10*10	15	R	15	Big	7	High tree	Died	Died			Broken
Poissons	2	3	2018	10*10	5	R	17	Big	2.7	Scrub	Died	Died			Broken
Poissons	2	3	2018	10*10	2	R	19	Big	4.5	Tree	Died	Died			Broken
Poissons	2	3	2018	10*10	9	R	19	Big	1.3	Sapling	Died	Died			Broken
Poissons	2	3	2018	10*10	6	R	29	Very big	2.7	Scrub	Died	Died			Broken
Poissons	2	3	2018	10*10	7	R	33	Very big	3.7	Tree	Died	Died			Broken
Poissons	2	3	2018	10*10	3	R	35	Very big	3.5	Tree	Died	Died			Broken
Poissons	2	3	2018	10*10	8	R	15	Big	1.5	Scrub	Seriously Decaying	Decaying			Broken
Poissons	2	3	2018	10*10	1	R	21	Very big	3.7	Tree	Seriously Decaying	Decaying			Broken
Salines	3	1	2018	10*10	2	A	12	Big	2.7	Scrub	Died	Died
Salines	3	1	2018	10*10	13	A	13	Big	3.7	Tree	Died	Died
Salines	3	1	2018	10*10	3	A	15	Big	2.7	Scrub	Died	Died
Salines	3	1	2018	10*10	7	A	15	Big	2.2	Scrub	Died	Died
Salines	3	1	2018	10*10	11	A	15	Big	2.2	Scrub	Died	Died
Salines	3	1	2018	10*10	8	A	29	Very big	3	Tree	Died	Died
Salines	3	1	2018	10*10	2	A	8	Medium	0.4	Sapling	Good vigour	Alive
Salines	3	1	2018	10*10	9	C	4	Small	1.7	Scrub	Decaying	Decaying
Salines	3	1	2018	10*10	13	C	4.7	Small	7.4	High tree	Decaying	Decaying
Salines	3	2	2018	10*10	14	C	3.4	Small	6.8	High tree	Good vigour	Alive
Salines	3	2	2018	10*10	15	C	5.3	Medium	3.7	Tree	Seriously Decaying	Decaying
Salines	3	2	2018	10*10	2	L	4.3	Small	7	High tree	Decaying	Decaying
Salines	3	2	2018	10*10	5	L	4.3	Small	7	High tree	Decaying	Decaying
Salines	3	2	2018	10*10	1	L	4.5	Small	6	High tree	Decaying	Decaying
Salines	3	2	2018	10*10	4	L	4.5	Small	6	High tree	Decaying	Decaying
Salines	3	2	2018	10*10	3	L	4.7	Small	7.4	High tree	Decaying	Decaying
Salines	3	2	2018	10*10	6	L	4.7	Small	7.4	High tree	Decaying	Decaying
Salines	3	2	2018	10*10	1	L	17	Big	1.8	Scrub	Decaying	Decaying
Salines	3	2	2018	10*10	14	L	18	Big	4.5	Tree	Decaying	Decaying
Salines	3	2	2018	10*10	4	L	19	Big	2	Scrub	Decaying	Decaying
Salines	3	2	2018	10*10	12	L	23	Very big	2.6	Scrub	Decaying	Decaying
Salines	3	3	2018	10*10	4	L	29	Very big	3.7	Tree	Decaying	Decaying
Salines	3	3	2018	10*10	5	L	33	Very big	4.5	Tree	Decaying	Decaying
Salines	3	3	2018	10*10	8	L	4.5	Small	6	High tree	Died	Died
Salines	3	3	2018	10*10	3	L	21	Very big	2.5	Scrub	Died	Died
Salines	3	3	2018	10*10	1	L	35	Very big	4	Tree	Died	Died
Salines	3	3	2018	10*10	5	L	11	Big	1.5	Scrub	Good vigour	Alive
Salines	3	3	2018	10*10	6	L	27	Very big	3.5	Tree	Good vigour	Alive
Salines	3	3	2018	10*10	10	L	10	Big	1.8	Scrub	Seriously Decaying	Decaying
Salines	3	3	2018	10*10	15	L	12	Big	3.5	Tree	Seriously Decaying	Decaying
Salines	3	3	2018	10*10	8	R	4.3	Small	7	High tree	Decaying	Decaying
Salines	3	3	2018	10*10	7	R	3.4	Small	6.8	High tree	Good vigour	Alive
Salines	3	3	2018	10*10	6	R	10	Big	1.3	Sapling	Seriously Decaying	Decaying
